# Supplementary material for: Dichloromethylation of enones by carbon nitride photocatalysis
Source: Nat Commun. 2020 Mar 13;11:1387. doi: 10.1038/s41467-020-15131-0 (PMC7070069; doi:10.1038/s41467-020-15131-0)
Supplement: Supplementary file 3 — Source Data [file 41467_2020_15131_MOESM3_ESM.xlsx]

## Sheet: Figure 2a
Figure 2a	K-PHI colloidal solution properties and flow photoreactor design used in this work
Zeta-potential	ζ (mV)	Intensity (counts)	DLS analysis of K-PHI suspension in water	Particle size (nm)	Fraction of volume (%)
	-147	0		54.159	0
	-144	0		56.072	0.006
	-141	0		58.052	0.054
	-138	0		60.103	0.209
	-135	0		62.226	0.506
	-132	0		64.424	0.934
	-129	0		66.699	1.463
	-126	0		69.055	2.049
	-123	0		71.494	2.651
	-120	0		74.02	3.233
	-117	0		76.634	3.765
	-114	0		79.341	4.225
	-111	0		82.143	4.601
	-108	0		85.045	4.886
	-104	0		88.049	5.08
	-101	0		91.159	5.186
	-98.3	0		94.379	5.211
	-95.3	0		97.712	5.165
	-92.2	0		101.164	5.056
	-89.1	0		104.737	4.897
	-86.1	0		108.437	4.696
	-83	0		112.267	4.463
	-79.9	0		116.232	4.207
	-76.9	0		120.338	3.933
	-73.8	0		124.588	3.648
	-70.8	0		128.989	3.357
	-67.7	0		133.545	3.062
	-64.6	333.303		138.262	2.766
	-61.6	1520.77		143.146	2.47
	-58.5	13137.7		148.202	2.163
	-55.4	29963.7		153.437	1.829
	-52.4	58730.9		158.857	1.467
	-49.3	115183		164.468	1.101
	-46.2	191790		170.277	0.765
	-43.2	265840		176.291	0.481
	-40.1	287674		182.518	0.261
	-37	231889		188.965	0.114
	-34	131882		195.64	0.034
	-30.9	63705.1		202.55	0.005
	-27.8	38540.6		209.705	0
	-24.8	23985.4
	-21.7	11295.7
	-18.6	274.8
	-15.6	0
	-12.5	0
	-9.44	0
	-6.38	0
	-3.31	0
	-0.245	0
	2.82	0
	5.89	0
	8.95	0
	12	0
	15.1	0
	18.1	0
	21.2	0
	24.3	0
	27.3	0
	30.4	0
	33.5	0
	36.5	0
	39.6	0
	42.7	0
	45.7	0
	48.8	0
	51.9	0
	54.9	0
	58	0
	61.1	0
	64.1	0
	67.2	0
	70.3	0
	73.3	0
	76.4	0
	79.5	0
	82.5	0
	85.6	0
	88.7	0
	91.7	0
	94.8	0
	97.9	0
	101	0
	104	0
	107	0
	110	0
	113	0
	116	0
	119	0
	122	0
	125	0
	129	0
	132	0
	135	0
	138	0
	141	0
	144	0
	147	0
	150	0

## Sheet: Supplementary Figure 1a
Supplementary Figure 1a	PXRD pattern of K-PHI
	2 Theta (degrees)	Intensity (a.u.)
	3	11632
	3.05	11246
	3.1	11095
	3.15	10735
	3.2	10675
	3.25	10162
	3.3	10227
	3.35	9937
	3.4	9579
	3.45	9605
	3.5	9198
	3.55	9182
	3.6	8768
	3.65	8604
	3.7	8831
	3.75	8247
	3.8	8375
	3.85	8307
	3.9	8199
	3.95	7897
	4	7742
	4.05	7715
	4.1	7542
	4.15	7542
	4.2	7428
	4.25	7281
	4.3	7209
	4.35	7055
	4.4	6965
	4.45	6899
	4.5	6743
	4.55	6638
	4.6	6553
	4.65	6394
	4.7	6591
	4.75	6330
	4.8	6265
	4.85	6290
	4.9	6128
	4.95	6162
	5	6245
	5.05	5827
	5.1	6073
	5.15	6069
	5.2	5975
	5.25	5915
	5.3	5811
	5.35	5829
	5.4	5693
	5.45	5672
	5.5	5746
	5.55	5708
	5.6	5757
	5.65	5739
	5.7	5763
	5.75	5765
	5.8	5672
	5.85	5601
	5.9	5711
	5.95	5532
	6	5848
	6.05	5912
	6.1	5811
	6.15	5828
	6.2	5896
	6.25	5953
	6.3	6039
	6.35	6089
	6.4	6214
	6.45	6283
	6.5	6284
	6.55	6315
	6.6	6420
	6.65	6833
	6.7	6869
	6.75	6883
	6.8	7109
	6.85	7273
	6.9	7496
	6.95	7746
	7	8022
	7.05	8309
	7.1	8453
	7.15	8762
	7.2	9299
	7.25	9540
	7.3	10017
	7.35	10212
	7.4	10831
	7.45	11413
	7.5	11798
	7.55	12605
	7.6	13273
	7.65	14515
	7.7	15162
	7.75	16373
	7.8	17471
	7.85	18670
	7.9	20239
	7.95	21652
	8	23132
	8.05	24224
	8.1	24993
	8.15	24520
	8.2	23948
	8.25	22337
	8.3	20117
	8.35	17766
	8.4	15052
	8.45	12970
	8.5	11398
	8.55	9711
	8.6	8467
	8.65	7583
	8.7	6820
	8.75	6148
	8.8	5828
	8.85	5436
	8.9	5186
	8.95	4989
	9	4644
	9.05	4734
	9.1	4498
	9.15	4312
	9.2	4129
	9.25	4173
	9.3	4030
	9.35	3924
	9.4	3914
	9.45	3746
	9.5	3683
	9.55	3732
	9.6	3646
	9.65	3681
	9.7	3638
	9.75	3568
	9.8	3563
	9.85	3550
	9.9	3450
	9.95	3395
	10	3396
	10.05	3374
	10.1	3434
	10.15	3470
	10.2	3436
	10.25	3297
	10.3	3349
	10.35	3372
	10.4	3319
	10.45	3343
	10.5	3365
	10.55	3257
	10.6	3431
	10.65	3324
	10.7	3313
	10.75	3284
	10.8	3352
	10.85	3298
	10.9	3315
	10.95	3422
	11	3379
	11.05	3386
	11.1	3317
	11.15	3333
	11.2	3405
	11.25	3397
	11.3	3278
	11.35	3382
	11.4	3333
	11.45	3318
	11.5	3382
	11.55	3362
	11.6	3456
	11.65	3558
	11.7	3383
	11.75	3348
	11.8	3329
	11.85	3404
	11.9	3442
	11.95	3367
	12	3416
	12.05	3546
	12.1	3426
	12.15	3367
	12.2	3423
	12.25	3448
	12.3	3393
	12.35	3401
	12.4	3418
	12.45	3516
	12.5	3606
	12.55	3515
	12.6	3558
	12.65	3426
	12.7	3426
	12.75	3550
	12.8	3536
	12.85	3415
	12.9	3625
	12.95	3737
	13	3604
	13.05	3750
	13.1	3679
	13.15	3855
	13.2	3853
	13.25	3853
	13.3	3991
	13.35	3893
	13.4	4115
	13.45	4157
	13.5	4346
	13.55	4389
	13.6	4559
	13.65	4791
	13.7	4883
	13.75	5122
	13.8	5371
	13.85	5519
	13.9	5936
	13.95	6171
	14	6285
	14.05	6502
	14.1	6632
	14.15	6442
	14.2	6327
	14.25	5950
	14.3	5793
	14.35	5606
	14.4	5360
	14.45	5150
	14.5	4935
	14.55	4736
	14.6	4629
	14.65	4352
	14.7	4246
	14.75	4124
	14.8	4026
	14.85	3849
	14.9	3682
	14.95	3632
	15	3535
	15.05	3480
	15.1	3481
	15.15	3484
	15.2	3401
	15.25	3328
	15.3	3306
	15.35	3119
	15.4	3187
	15.45	3212
	15.5	3117
	15.55	3114
	15.6	3263
	15.65	3211
	15.7	3132
	15.75	3124
	15.8	3088
	15.85	3040
	15.9	3093
	15.95	3080
	16	3032
	16.05	3036
	16.1	3077
	16.15	2976
	16.2	2962
	16.25	3038
	16.3	2884
	16.35	2906
	16.4	2980
	16.45	2881
	16.5	2922
	16.55	2924
	16.6	2812
	16.65	2917
	16.7	2860
	16.75	2994
	16.8	2925
	16.85	2789
	16.9	2848
	16.95	2816
	17	2759
	17.05	2792
	17.1	2814
	17.15	2815
	17.2	2821
	17.25	2870
	17.3	2712
	17.35	2797
	17.4	2846
	17.45	2762
	17.5	2807
	17.55	2798
	17.6	2760
	17.65	2678
	17.7	2730
	17.75	2678
	17.8	2815
	17.85	2779
	17.9	2732
	17.95	2659
	18	2646
	18.05	2643
	18.1	2696
	18.15	2658
	18.2	2631
	18.25	2650
	18.3	2610
	18.35	2653
	18.4	2704
	18.45	2696
	18.5	2682
	18.55	2676
	18.6	2597
	18.65	2574
	18.7	2618
	18.75	2598
	18.8	2569
	18.85	2556
	18.9	2565
	18.95	2649
	19	2625
	19.05	2531
	19.1	2650
	19.15	2618
	19.2	2594
	19.25	2606
	19.3	2586
	19.35	2618
	19.4	2592
	19.45	2584
	19.5	2634
	19.55	2499
	19.6	2586
	19.65	2548
	19.7	2527
	19.75	2610
	19.8	2471
	19.85	2430
	19.9	2467
	19.95	2582
	20	2553
	20.05	2483
	20.1	2593
	20.15	2481
	20.2	2552
	20.25	2534
	20.3	2489
	20.35	2538
	20.4	2543
	20.45	2594
	20.5	2619
	20.55	2641
	20.6	2653
	20.65	2739
	20.7	2684
	20.75	2828
	20.8	2811
	20.85	2838
	20.9	2970
	20.95	3057
	21	3137
	21.05	3083
	21.1	3298
	21.15	3543
	21.2	3587
	21.25	3880
	21.3	3998
	21.35	4206
	21.4	4288
	21.45	4414
	21.5	4521
	21.55	4535
	21.6	4582
	21.65	4516
	21.7	4397
	21.75	4403
	21.8	4300
	21.85	4192
	21.9	4038
	21.95	4070
	22	3843
	22.05	3805
	22.1	3699
	22.15	3645
	22.2	3698
	22.25	3526
	22.3	3548
	22.35	3418
	22.4	3277
	22.45	3268
	22.5	3225
	22.55	3302
	22.6	3196
	22.65	3094
	22.7	3130
	22.75	3039
	22.8	2941
	22.85	2954
	22.9	2988
	22.95	2872
	23	2967
	23.05	2902
	23.1	2902
	23.15	2840
	23.2	2838
	23.25	2900
	23.3	2882
	23.35	2915
	23.4	2854
	23.45	2876
	23.5	2961
	23.55	2837
	23.6	2875
	23.65	2975
	23.7	2971
	23.75	2886
	23.8	2958
	23.85	2953
	23.9	3019
	23.95	2991
	24	3025
	24.05	3110
	24.1	3080
	24.15	3067
	24.2	3066
	24.25	3199
	24.3	3150
	24.35	3222
	24.4	3215
	24.45	3183
	24.5	3306
	24.55	3396
	24.6	3396
	24.65	3421
	24.7	3520
	24.75	3562
	24.8	3480
	24.85	3609
	24.9	3667
	24.95	3798
	25	3817
	25.05	3818
	25.1	3913
	25.15	4166
	25.2	4254
	25.25	4100
	25.3	4317
	25.35	4459
	25.4	4799
	25.45	4821
	25.5	5008
	25.55	5291
	25.6	5408
	25.65	5734
	25.7	5771
	25.75	6153
	25.8	6339
	25.85	6436
	25.9	6686
	25.95	6777
	26	6942
	26.05	7223
	26.1	7445
	26.15	7912
	26.2	7988
	26.25	8408
	26.3	8550
	26.35	9188
	26.4	9655
	26.45	10153
	26.5	10934
	26.55	11715
	26.6	12743
	26.65	13994
	26.7	14875
	26.75	16103
	26.8	17772
	26.85	19019
	26.9	20437
	26.95	22050
	27	23610
	27.05	24638
	27.1	25386
	27.15	25436
	27.2	24922
	27.25	23853
	27.3	22581
	27.35	20853
	27.4	19647
	27.45	18530
	27.5	17565
	27.55	16886
	27.6	16055
	27.65	15724
	27.7	15472
	27.75	15473
	27.8	15557
	27.85	15385
	27.9	15311
	27.95	15836
	28	15939
	28.05	16220
	28.1	16428
	28.15	16303
	28.2	16324
	28.25	16649
	28.3	16414
	28.35	16337
	28.4	15616
	28.45	15010
	28.5	14151
	28.55	13512
	28.6	12637
	28.65	11642
	28.7	11075
	28.75	10361
	28.8	9862
	28.85	9507
	28.9	9102
	28.95	8795
	29	8691
	29.05	8497
	29.1	8518
	29.15	8407
	29.2	8343
	29.25	8304
	29.3	8217
	29.35	8127
	29.4	8155
	29.45	7970
	29.5	7917
	29.55	7869
	29.6	7614
	29.65	7543
	29.7	7533
	29.75	7418
	29.8	7320
	29.85	7459
	29.9	7408
	29.95	7345
	30	7498
	30.05	7520
	30.1	7493
	30.15	7617
	30.2	7668
	30.25	7935
	30.3	8089
	30.35	8217
	30.4	8454
	30.45	8448
	30.5	8742
	30.55	8874
	30.6	9051
	30.65	9012
	30.7	9016
	30.75	8904
	30.8	8657
	30.85	8389
	30.9	8120
	30.95	7678
	31	7510
	31.05	7122
	31.1	6822
	31.15	6551
	31.2	6450
	31.25	6167
	31.3	5883
	31.35	5691
	31.4	5618
	31.45	5436
	31.5	5218
	31.55	5328
	31.6	5156
	31.65	5119
	31.7	5074
	31.75	4869
	31.8	4943
	31.85	5011
	31.9	4698
	31.95	4811
	32	4737
	32.05	4685
	32.1	4849
	32.15	4691
	32.2	4844
	32.25	4788
	32.3	4928
	32.35	5021
	32.4	4966
	32.45	4889
	32.5	4886
	32.55	4948
	32.6	4919
	32.65	4883
	32.7	4763
	32.75	4927
	32.8	4805
	32.85	4773
	32.9	4683
	32.95	4627
	33	4688
	33.05	4478
	33.1	4367
	33.15	4528
	33.2	4380
	33.25	4298
	33.3	4275
	33.35	4319
	33.4	4163
	33.45	4240
	33.5	4258
	33.55	4220
	33.6	4209
	33.65	4142
	33.7	4194
	33.75	4303
	33.8	4118
	33.85	3988
	33.9	4184
	33.95	4092
	34	3957
	34.05	3875
	34.1	3909
	34.15	3947
	34.2	3711
	34.25	3771
	34.3	3771
	34.35	3647
	34.4	3702
	34.45	3626
	34.5	3695
	34.55	3677
	34.6	3862
	34.65	3744
	34.7	3753
	34.75	3814
	34.8	3710
	34.85	3830
	34.9	3908
	34.95	3855
	35	3956
	35.05	4035
	35.1	4038
	35.15	4158
	35.2	4334
	35.25	4341
	35.3	4486
	35.35	4656
	35.4	4681
	35.45	4928
	35.5	5195
	35.55	5428
	35.6	5701
	35.65	5797
	35.7	6040
	35.75	6207
	35.8	6322
	35.85	6580
	35.9	6432
	35.95	6570
	36	6575
	36.05	6244
	36.1	6311
	36.15	6172
	36.2	5819
	36.25	5793
	36.3	5704
	36.35	5517
	36.4	5462
	36.45	5154
	36.5	5023
	36.55	4892
	36.6	4838
	36.65	4761
	36.7	4613
	36.75	4690
	36.8	4586
	36.85	4450
	36.9	4404
	36.95	4440
	37	4461
	37.05	4466
	37.1	4358
	37.15	4474
	37.2	4454
	37.25	4551
	37.3	4416
	37.35	4545
	37.4	4490
	37.45	4540
	37.5	4508
	37.55	4287
	37.6	4421
	37.65	4248
	37.7	4139
	37.75	4030
	37.8	4051
	37.85	4012
	37.9	4072
	37.95	3995
	38	3973
	38.05	3971
	38.1	3960
	38.15	4004
	38.2	3952
	38.25	3945
	38.3	3876
	38.35	3913
	38.4	3904
	38.45	3911
	38.5	3782
	38.55	3757
	38.6	3840
	38.65	3765
	38.7	3662
	38.75	3685
	38.8	3568
	38.85	3715
	38.9	3509
	38.95	3491
	39	3429
	39.05	3408
	39.1	3326
	39.15	3293
	39.2	3297
	39.25	3335
	39.3	3239
	39.35	3212
	39.4	3268
	39.45	3164
	39.5	3120
	39.55	3150
	39.6	3163
	39.65	3146
	39.7	3068
	39.75	3075
	39.8	3198
	39.85	3006
	39.9	3111
	39.95	3023
	40	3084
	40.05	3075
	40.1	3025
	40.15	3115
	40.2	3201
	40.25	3136
	40.3	3149
	40.35	3127
	40.4	3118
	40.45	3089
	40.5	3020
	40.55	3088
	40.6	3070
	40.65	3168
	40.7	3147
	40.75	3126
	40.8	3016
	40.85	3049
	40.9	3043
	40.95	3073
	41	3062
	41.05	2999
	41.1	2980
	41.15	3027
	41.2	2983
	41.25	2951
	41.3	2954
	41.35	3037
	41.4	2993
	41.45	2915
	41.5	2955
	41.55	2922
	41.6	2938
	41.65	2988
	41.7	2909
	41.75	2962
	41.8	2854
	41.85	2856
	41.9	3045
	41.95	2941
	42	2965
	42.05	2976
	42.1	3003
	42.15	3006
	42.2	3089
	42.25	2944
	42.3	3087
	42.35	3050
	42.4	3143
	42.45	3115
	42.5	3123
	42.55	3120
	42.6	3194
	42.65	3235
	42.7	3251
	42.75	3211
	42.8	3299
	42.85	3531
	42.9	3608
	42.95	3586
	43	3819
	43.05	3902
	43.1	3945
	43.15	4057
	43.2	4133
	43.25	4167
	43.3	4293
	43.35	4283
	43.4	4131
	43.45	4276
	43.5	4309
	43.55	4306
	43.6	4381
	43.65	4372
	43.7	4410
	43.75	4426
	43.8	4403
	43.85	4333
	43.9	4359
	43.95	4381
	44	4346
	44.05	4271
	44.1	4325
	44.15	4308
	44.2	4276
	44.25	4159
	44.3	4265
	44.35	4330
	44.4	4246
	44.45	4198
	44.5	4324
	44.55	4169
	44.6	4303
	44.65	4195
	44.7	4122
	44.75	4237
	44.8	4116
	44.85	4010
	44.9	4033
	44.95	4009
	45	3914
	45.05	3803
	45.1	3800
	45.15	3812
	45.2	3841
	45.25	3914
	45.3	3709
	45.35	3637
	45.4	3544
	45.45	3646
	45.5	3554
	45.55	3485
	45.6	3475
	45.65	3419
	45.7	3403
	45.75	3262
	45.8	3352
	45.85	3235
	45.9	3246
	45.95	3121
	46	3090
	46.05	2965
	46.1	3017
	46.15	3044
	46.2	3066
	46.25	2957
	46.3	2970
	46.35	2947
	46.4	2910
	46.45	2905
	46.5	2814
	46.55	2838
	46.6	2823
	46.65	2780
	46.7	2794
	46.75	2837
	46.8	2802
	46.85	2922
	46.9	2878
	46.95	2804
	47	2833
	47.05	2831
	47.1	2755
	47.15	2783
	47.2	2733
	47.25	2756
	47.3	2763
	47.35	2730
	47.4	2738
	47.45	2763
	47.5	2694
	47.55	2678
	47.6	2539
	47.65	2496
	47.7	2442
	47.75	2472
	47.8	2538
	47.85	2542
	47.9	2450
	47.95	2381
	48	2312
	48.05	2392
	48.1	2380
	48.15	2293
	48.2	2359
	48.25	2236
	48.3	2273
	48.35	2258
	48.4	2314
	48.45	2173
	48.5	2261
	48.55	2332
	48.6	2295
	48.65	2156
	48.7	2239
	48.75	2217
	48.8	2148
	48.85	2195
	48.9	2141
	48.95	2152
	49	2135
	49.05	2318
	49.1	2087
	49.15	2104
	49.2	2137
	49.25	2279
	49.3	2188
	49.35	2199
	49.4	2173
	49.45	2111
	49.5	2149
	49.55	2142
	49.6	2066
	49.65	2162
	49.7	2120
	49.75	2119
	49.8	2164
	49.85	2094
	49.9	2066
	49.95	2061
	50	2065
	50.05	2134
	50.1	2070
	50.15	2105
	50.2	2193
	50.25	2093
	50.3	2068
	50.35	2076
	50.4	2195
	50.45	2100
	50.5	2055
	50.55	2100
	50.6	2129
	50.65	2138
	50.7	2112
	50.75	2228
	50.8	2180
	50.85	2174
	50.9	2195
	50.95	2251
	51	2228
	51.05	2214
	51.1	2184
	51.15	2190
	51.2	2236
	51.25	2213
	51.3	2163
	51.35	2296
	51.4	2272
	51.45	2241
	51.5	2220
	51.55	2247
	51.6	2171
	51.65	2171
	51.7	2324
	51.75	2258
	51.8	2248
	51.85	2408
	51.9	2324
	51.95	2427
	52	2235
	52.05	2340
	52.1	2354
	52.15	2376
	52.2	2305
	52.25	2376
	52.3	2298
	52.35	2315
	52.4	2377
	52.45	2281
	52.5	2402
	52.55	2385
	52.6	2361
	52.65	2356
	52.7	2263
	52.75	2292
	52.8	2351
	52.85	2326
	52.9	2377
	52.95	2262
	53	2369
	53.05	2377
	53.1	2291
	53.15	2405
	53.2	2305
	53.25	2412
	53.3	2362
	53.35	2390
	53.4	2296
	53.45	2413
	53.5	2418
	53.55	2299
	53.6	2273
	53.65	2335
	53.7	2424
	53.75	2364
	53.8	2352
	53.85	2380
	53.9	2326
	53.95	2380
	54	2369
	54.05	2306
	54.1	2327
	54.15	2280
	54.2	2263
	54.25	2273
	54.3	2276
	54.35	2162
	54.4	2301
	54.45	2160
	54.5	2349
	54.55	2290
	54.6	2221
	54.65	2187
	54.7	2249
	54.75	2231
	54.8	2246
	54.85	2209
	54.9	2234
	54.95	2220
	55	2275
	55.05	2271
	55.1	2274
	55.15	2185
	55.2	2328
	55.25	2271
	55.3	2194
	55.35	2320
	55.4	2330
	55.45	2328
	55.5	2295
	55.55	2347
	55.6	2301
	55.65	2365
	55.7	2319
	55.75	2397
	55.8	2424
	55.85	2520
	55.9	2480
	55.95	2353
	56	2475
	56.05	2427
	56.1	2496
	56.15	2465
	56.2	2532
	56.25	2563
	56.3	2444
	56.35	2489
	56.4	2455
	56.45	2425
	56.5	2441
	56.55	2471
	56.6	2350
	56.65	2473
	56.7	2254
	56.75	2343
	56.8	2321
	56.85	2289
	56.9	2275
	56.95	2233
	57	2189
	57.05	2271
	57.1	2123
	57.15	2219
	57.2	2184
	57.25	2064
	57.3	2040
	57.35	2057
	57.4	2133
	57.45	2088
	57.5	2128
	57.55	2122
	57.6	2032
	57.65	2125
	57.7	2143
	57.75	2170
	57.8	1996
	57.85	2113
	57.9	2066
	57.95	2087
	58	2061
	58.05	2055
	58.1	2127
	58.15	2113
	58.2	2084
	58.25	2189
	58.3	2096
	58.35	2164
	58.4	2134
	58.45	2108
	58.5	2119
	58.55	2167
	58.6	2164
	58.65	2113
	58.7	2130
	58.75	2100
	58.8	2238
	58.85	2121
	58.9	2143
	58.95	2116
	59	2110
	59.05	2075
	59.1	2115
	59.15	2126
	59.2	2013
	59.25	2079
	59.3	2033
	59.35	1983
	59.4	2016
	59.45	1992
	59.5	2022
	59.55	1952
	59.6	2032
	59.65	1978
	59.7	1970
	59.75	1970
	59.8	1938
	59.85	1954
	59.9	1979
	59.95	1887
	60	1883

## Sheet: Supplementary Figure1b
Supplementary Figure 1b	XPS C 1s and K 2p spectra of K-PHI
	Binding Energy (eV)	XPS Intensity (a.u.)
	298.7	895.6
	298.6	896.4
	298.5	883.4
	298.4	879.8
	298.3	860.8
	298.2	856.6
	298.1	847.6
	298	839.2
	297.9	867.8
	297.8	883.2
	297.7	882.2
	297.6	889.6
	297.5	910.2
	297.4	888.6
	297.3	915.2
	297.2	943
	297.1	979.6
	297	1003.4
	296.9	1024.8
	296.8	1046.4
	296.7	1085.2
	296.6	1130.4
	296.5	1184
	296.4	1216.8
	296.3	1280
	296.2	1324.2
	296.1	1382.2
	296	1373.4
	295.9	1383.2
	295.8	1381
	295.7	1398.4
	295.6	1373.4
	295.5	1334.6
	295.4	1305.2
	295.3	1264.4
	295.2	1232.4
	295.1	1172
	295	1154.4
	294.9	1121.2
	294.8	1103.8
	294.7	1085.6
	294.6	1099.6
	294.5	1087.4
	294.4	1102
	294.3	1157.4
	294.2	1225.2
	294.1	1270.4
	294	1362.4
	293.9	1451.2
	293.8	1527.4
	293.7	1635.6
	293.6	1719
	293.5	1817.2
	293.4	1900
	293.3	1976.2
	293.2	2012.8
	293.1	2046.6
	293	2060.8
	292.9	2038.6
	292.8	1978.2
	292.7	1923
	292.6	1857.6
	292.5	1742
	292.4	1634.6
	292.3	1555.6
	292.2	1408
	292.1	1317.6
	292	1207
	291.9	1140.2
	291.8	1062.6
	291.7	999.6
	291.6	965.2
	291.5	916
	291.4	885.4
	291.3	855.2
	291.2	851.6
	291.1	827.4
	291	805.6
	290.9	802.6
	290.8	814.6
	290.7	798.4
	290.6	827.6
	290.5	858
	290.4	863.6
	290.3	896.6
	290.2	933
	290.1	979.2
	290	1035.4
	289.9	1103
	289.8	1193
	289.7	1290
	289.6	1402.6
	289.5	1546.8
	289.4	1710.6
	289.3	1878.6
	289.2	2106.2
	289.1	2331.2
	289	2580.8
	288.9	2841.6
	288.8	3059.4
	288.7	3276.2
	288.6	3510.2
	288.5	3693.4
	288.4	3798.6
	288.3	3885.2
	288.2	3945.2
	288.1	3883.8
	288	3821.4
	287.9	3697.6
	287.8	3522.8
	287.7	3334.8
	287.6	3102.8
	287.5	2878.6
	287.4	2704.2
	287.3	2515.8
	287.2	2320
	287.1	2161.4
	287	2019.2
	286.9	1945
	286.8	1850.6
	286.7	1790.4
	286.6	1741.4
	286.5	1709.6
	286.4	1682
	286.3	1652.4
	286.2	1675.4
	286.1	1695.8
	286	1726.8
	285.9	1763.6
	285.8	1860.4
	285.7	1917.2
	285.6	1986
	285.5	2078.2
	285.4	2142.8
	285.3	2217.8
	285.2	2261.6
	285.1	2296.6
	285	2322.4
	284.9	2299
	284.8	2233
	284.7	2170
	284.6	2039.2
	284.5	1932.4
	284.4	1780.6
	284.3	1640
	284.2	1509.2
	284.1	1400
	284	1269.8
	283.9	1141.6
	283.8	1033.8
	283.7	935.8
	283.6	849.4
	283.5	780.2
	283.4	727.4
	283.3	682.2
	283.2	632.4
	283.1	623
	283	570
	282.9	544
	282.8	528.2
	282.7	506.2
	282.6	499.2
	282.5	475.8
	282.4	458.2
	282.3	459.4
	282.2	448.4
	282.1	448.8
	282	426.6
	281.9	404.2
	281.8	408.4
	281.7	417
	281.6	424.2
	281.5	415.8
	281.4	416.4
	281.3	407.8
	281.2	396.4
	281.1	393.4
	281	385.8
	280.9	376
	280.8	381
	280.7	389.2
	280.6	387
	280.5	380.6
	280.4	375.8
	280.3	372.6
	280.2	373.2
	280.1	371.6
	280	380.2
	279.9	385.2
	279.8	379
	279.7	396
	279.6	398.4
	279.5	426.2
	279.4	423
	279.3	445
	279.2	457.8
	279.1	482.4
	279	489.8
	278.9	497.8
	278.8	507.2
	278.7	515.8

## Sheet: Supplementary Figure1c
Supplementary Figure 1c	XPS N 1s spectrum of K-PHI
	Binding Energy (eV)	XPS Intensity (a.u.)
	408.8	2056
	408.7	2050.75
	408.6	2023.5
	408.5	2050.25
	408.4	2036.75
	408.3	2047.75
	408.2	2041.5
	408.1	2047
	408	2039.75
	407.9	2065.5
	407.8	2063.25
	407.7	2063
	407.6	2083
	407.5	2105
	407.4	2087
	407.3	2090.75
	407.2	2065
	407.1	2070.25
	407	2077.25
	406.9	2095.75
	406.8	2133
	406.7	2130.5
	406.6	2130.25
	406.5	2120.75
	406.4	2119.75
	406.3	2105.5
	406.2	2102.5
	406.1	2118.25
	406	2145
	405.9	2158.25
	405.8	2196
	405.7	2178.5
	405.6	2209.75
	405.5	2165.5
	405.4	2190.5
	405.3	2205
	405.2	2228.75
	405.1	2229.25
	405	2229.5
	404.9	2234.75
	404.8	2238
	404.7	2235.5
	404.6	2284.25
	404.5	2315.25
	404.4	2319.25
	404.3	2332.5
	404.2	2320.5
	404.1	2334.75
	404	2345.25
	403.9	2388.25
	403.8	2368.75
	403.7	2378.75
	403.6	2349.5
	403.5	2351.75
	403.4	2366.25
	403.3	2390.75
	403.2	2375
	403.1	2374.25
	403	2402.5
	402.9	2391
	402.8	2413.75
	402.7	2412.5
	402.6	2434.75
	402.5	2450.5
	402.4	2509.5
	402.3	2510.75
	402.2	2549.75
	402.1	2583
	402	2653.5
	401.9	2777
	401.8	2861.75
	401.7	2916
	401.6	3019.75
	401.5	3089.5
	401.4	3191.25
	401.3	3267.75
	401.2	3349.25
	401.1	3415.25
	401	3434
	400.9	3439
	400.8	3481.75
	400.7	3492.75
	400.6	3488.5
	400.5	3472.25
	400.4	3514
	400.3	3571.25
	400.2	3631
	400.1	3690.75
	400	3879
	399.9	4042.5
	399.8	4191.5
	399.7	4505.75
	399.6	4832
	399.5	5192.5
	399.4	5527.75
	399.3	5947.5
	399.2	6411.75
	399.1	6882.75
	399	7260
	398.9	7706.5
	398.8	7954.25
	398.7	8053
	398.6	8112.25
	398.5	8026.25
	398.4	7824.5
	398.3	7500.75
	398.2	7121
	398.1	6675.5
	398	6145.75
	397.9	5566.75
	397.8	5063.75
	397.7	4564.75
	397.6	4073.75
	397.5	3645.75
	397.4	3273.75
	397.3	2954
	397.2	2661.75
	397.1	2472.25
	397	2300.5
	396.9	2114
	396.8	2005.75
	396.7	1921.75
	396.6	1827
	396.5	1767.25
	396.4	1725
	396.3	1681.75
	396.2	1652.25
	396.1	1633
	396	1589.75
	395.9	1567.75
	395.8	1566.25
	395.7	1557.5
	395.6	1558.25
	395.5	1533.75
	395.4	1526
	395.3	1538.75
	395.2	1499
	395.1	1536.5
	395	1515.75
	394.9	1509.25
	394.8	1483.5
	394.7	1492.5
	394.6	1487.75
	394.5	1494.5
	394.4	1470
	394.3	1465.25
	394.2	1478.25
	394.1	1451.75
	394	1471
	393.9	1480.25
	393.8	1480.5

## Sheet: Supplementary Figure1d
Supplementary Figure1d	XPS O 1s spectrum of K-PHI
	Binding Energy (eV)	XPS Intensity (a.u.)
	540.7	2890.4
	540.6	2886.2
	540.5	2887
	540.4	2872.4
	540.3	2875
	540.2	2858
	540.1	2889.2
	540	2868
	539.9	2901.4
	539.8	2880.8
	539.7	2856.8
	539.6	2876.2
	539.5	2862.6
	539.4	2884.4
	539.3	2896.4
	539.2	2887
	539.1	2873.6
	539	2873.6
	538.9	2889.8
	538.8	2883.6
	538.7	2874.2
	538.6	2894.4
	538.5	2864.6
	538.4	2852
	538.3	2876.4
	538.2	2880
	538.1	2885.2
	538	2871.2
	537.9	2879.6
	537.8	2902.6
	537.7	2911
	537.6	2922
	537.5	2872.2
	537.4	2885
	537.3	2904.8
	537.2	2890.4
	537.1	2886
	537	2868.2
	536.9	2854.6
	536.8	2851
	536.7	2892.2
	536.6	2895.6
	536.5	2904.2
	536.4	2879.2
	536.3	2915.4
	536.2	2918.8
	536.1	2910.8
	536	2945.6
	535.9	2935.4
	535.8	2907.2
	535.7	2918.2
	535.6	2934.6
	535.5	2935
	535.4	2996
	535.3	2976
	535.2	3013.8
	535.1	3027.4
	535	3087.4
	534.9	3104.4
	534.8	3148
	534.7	3201
	534.6	3244.6
	534.5	3306.6
	534.4	3375.6
	534.3	3456.4
	534.2	3556.6
	534.1	3631
	534	3746.8
	533.9	3860.6
	533.8	4001
	533.7	4063.4
	533.6	4163.8
	533.5	4251.4
	533.4	4369.6
	533.3	4510.6
	533.2	4509.4
	533.1	4574
	533	4645
	532.9	4673
	532.8	4760.6
	532.7	4787.6
	532.6	4799.2
	532.5	4851.6
	532.4	4882.8
	532.3	4897.6
	532.2	4889.8
	532.1	4893.8
	532	4851.6
	531.9	4773.8
	531.8	4731.8
	531.7	4598.6
	531.6	4536.8
	531.5	4387.2
	531.4	4315
	531.3	4159
	531.2	4087.6
	531.1	3978.8
	531	3813.2
	530.9	3709.8
	530.8	3631.6
	530.7	3512.8
	530.6	3430
	530.5	3361.2
	530.4	3286.2
	530.3	3226.6
	530.2	3166.2
	530.1	3115
	530	3037.6
	529.9	2976.8
	529.8	2946.8
	529.7	2924.2
	529.6	2926.8
	529.5	2880.4
	529.4	2849.4
	529.3	2838.6
	529.2	2838.4
	529.1	2843.4
	529	2839.8
	528.9	2804
	528.8	2820.4
	528.7	2821.8
	528.6	2785
	528.5	2789
	528.4	2801.8
	528.3	2778
	528.2	2782
	528.1	2790.8
	528	2794
	527.9	2795.8
	527.8	2786.8
	527.7	2777.8
	527.6	2763
	527.5	2771.2
	527.4	2769.2
	527.3	2755
	527.2	2783
	527.1	2779.8
	527	2773.8
	526.9	2759.4
	526.8	2755.6
	526.7	2779
	526.6	2780.2
	526.5	2795.6
	526.4	2755
	526.3	2779.6
	526.2	2773.2
	526.1	2762.2
	526	2778.8
	525.9	2797.2
	525.8	2769.4
	525.7	2782.2
	525.6	2758.2
	525.5	2757.4
	525.4	2781.6
	525.3	2777.2
	525.2	2760.2
	525.1	2777.6
	525	2795.6
	524.9	2800.8
	524.8	2802.6
	524.7	2768
	524.6	2769.4
	524.5	2793.6
	524.4	2793.6
	524.3	2793.2
	524.2	2805.2
	524.1	2799
	524	2787.8
	523.9	2823.6
	523.8	2809.8
	523.7	2817.4
	--	--
	--	--
	--	--
	--	--
	--	--
	--	--
	--	--
	--	--
	--	--
	--	--
	--	--
	--	--
	--	--
	--	--
	--	--
	--	--
	--	--
	--	--
	--	--
	--	--
	--	--
	--	--
	--	--
	--	--
	--	--
	--	--
	--	--
	--	--
	--	--
	--	--

## Sheet: Supplementary Figure1e
Supplementary Figure 1e	UPS spectrum of K-PHI
	Binding Energy (eV)	Intensity (a.u.)
	1.45	218
	1.35	148
	1.25	136
	1.15	120
	1.05	137
	0.95	140
	0.85	139
	0.75	139
	0.65	119
	0.55	120
	0.45	123
	0.35	131
	0.25	146
	0.15	134
	0.05	115
	-0.05	125
	-0.15	139
	-0.25	127
	-0.35	121
	-0.45	135
	-0.55	146
	-0.65	151
	-0.75	176
	-0.85	169
	-0.95	162
	-1.05	205
	-1.15	205
	-1.25	197
	-1.35	200
	-1.45	206
	-1.55	250
	-1.65	254
	-1.75	297
	-1.85	340
	-1.95	362
	-2.05	385
	-2.15	416
	-2.25	479
	-2.35	508
	-2.45	559
	-2.55	593
	-2.65	683
	-2.75	791
	-2.85	937
	-2.95	1146
	-3.05	1351
	-3.15	1676
	-3.25	1992
	-3.35	2353
	-3.45	2908
	-3.55	3437
	-3.65	3965
	-3.75	4363
	-3.85	4805
	-3.95	5379
	-4.05	5884
	-4.15	6603
	-4.25	7288
	-4.35	7956
	-4.45	8773
	-4.55	9494
	-4.65	10335
	-4.75	11470
	-4.85	12315
	-4.95	13109
	-5.05	13981
	-5.15	14977
	-5.25	16187
	-5.35	17456
	-5.45	18501
	-5.55	19619
	-5.65	20836
	-5.75	22278
	-5.85	23818
	-5.95	25491
	-6.05	26911
	-6.15	28330
	-6.25	29961
	-6.35	31367
	-6.45	33006
	-6.55	34784
	-6.65	36148
	-6.75	37653
	-6.85	39122
	-6.95	40652
	-7.05	41947
	-7.15	42993
	-7.25	43932
	-7.35	44833
	-7.45	45579
	-7.55	46633
	-7.65	46992
	-7.75	47778
	-7.85	47979
	-7.95	48296
	-8.05	48291
	-8.15	48727
	-8.25	48997
	-8.35	48802
	-8.45	48679
	-8.55	48148
	-8.65	48210
	-8.75	47568
	-8.85	47687
	-8.95	47823
	-9.05	47884
	-9.15	47207
	-9.25	46905
	-9.35	46576
	-9.45	46096
	-9.55	46171
	-9.65	45953
	-9.75	45647
	-9.85	45648
	-9.95	45616
	-10.05	45233
	-10.15	45483
	-10.25	45166
	-10.35	45256
	-10.45	45772
	-10.55	45571
	-10.65	45736
	-10.75	45903
	-10.85	45764
	-10.95	46059
	-11.05	46242
	-11.15	46160
	-11.25	46607
	-11.35	46799
	-11.45	47224
	-11.55	47234
	-11.65	47286
	-11.75	47218
	-11.85	47286
	-11.95	47349
	-12.05	47403
	-12.15	47742
	-12.25	47747
	-12.35	47957
	-12.45	48129
	-12.55	47980
	-12.65	48307
	-12.75	48448
	-12.85	48572
	-12.95	48412
	-13.05	49298
	-13.15	50089
	-13.25	50865
	-13.35	51249
	-13.45	51715
	-13.55	52954
	-13.65	54440
	-13.75	55448
	-13.85	56501
	-13.95	57999
	-14.05	59401
	-14.15	60654
	-14.25	62649
	-14.35	64439
	-14.45	66443
	-14.55	68598
	-14.65	71119
	-14.75	73096
	-14.85	75915
	-14.95	78528
	-15.05	81536
	-15.15	83734
	-15.25	86290
	-15.35	89676
	-15.45	92642
	-15.55	95803
	-15.65	99446
	-15.75	101954
	-15.85	104391
	-15.95	108270
	-16.05	111523
	-16.15	114068
	-16.25	117165
	-16.35	120817
	-16.45	123862
	-16.55	127369
	-16.65	131226
	-16.75	134582
	-16.85	139329
	-16.95	143683
	-17.05	148891
	-17.15	154177
	-17.25	158142
	-17.35	158125
	-17.45	150724
	-17.55	131722
	-17.65	108023
	-17.75	87518
	-17.85	71919
	-17.95	60611
	-18.05	52142
	-18.15	43873
	-18.25	35577
	-18.35	27194
	-18.45	19781
	-18.55	13729
	-18.65	9878
	-18.75	8089
	-18.85	7660
	-18.95	7555
	-19.05	7267
	-19.15	7098
	-19.25	7221
	-19.35	7014
	-19.45	6912
	-19.55	6766
	-19.65	6681
	-19.75	6471
	-19.85	6318
	-19.95	6177
	-20.05	5869
	-20.15	5687
	-20.25	5535
	-20.35	5336
	-20.45	4977
	-20.55	4734
	-20.65	4600
	-20.75	4319
	-20.85	4010
	-20.95	3780
	-21.05	3490
	-21.15	3265
	-21.25	2940
	-21.35	2741
	-21.45	2587
	-21.55	2462
	-21.65	2382
	-21.75	2195
	-21.85	2139
	-21.95	1972
	-22.05	1777
	-22.15	1775
	-22.25	1837
	-22.35	1680
	-22.45	1662
	-22.55	1551
	-22.65	1518
	-22.75	1466
	-22.85	1437
	-22.95	1321
	-23.05	1309
	-23.15	1288
	-23.25	1250
	-23.35	1170
	-23.45	1146
	-23.55	1056
	-23.65	961
	-23.75	912
	-23.85	882
	-23.95	837
	-24.05	756
	-24.15	698
	-24.25	701
	-24.35	643
	-24.45	576
	-24.55	525
	-24.65	532
	-24.75	506
	-24.85	474
	-24.95	451
	-25.05	399
	-25.15	380
	-25.25	331
	-25.35	307
	-25.45	322
	-25.55	321
	--	--
	--	--
	--	--
	--	--
	--	--
	--	--
	--	--
	--	--
	--	--
	--	--
	--	--
	--	--
	--	--
	--	--
	--	--
	--	--
	--	--
	--	--
	--	--
	--	--
	--	--
	--	--
	--	--
	--	--
	--	--
	--	--
	--	--
	--	--
	--	--
	--	--
	--	--
	--	--
	--	--
	--	--
	--	--
	--	--
	--	--
	--	--
	--	--
	--	--
	--	--
	--	--
	--	--
	--	--
	--	--
	--	--
	--	--
	--	--
	--	--
	--	--
	--	--
	--	--
	--	--
	--	--
	--	--
	--	--
	--	--
	--	--
	--	--
	--	--
	--	--
	--	--
	--	--
	--	--
	--	--
	--	--
	--	--
	--	--
	--	--
	--	--
	--	--
	--	--
	--	--
	--	--
	--	--
	--	--
	--	--
	--	--
	--	--
	--	--
	--	--
	--	--
	--	--
	--	--
	--	--
	--	--
	--	--
	--	--
	--	--
	--	--
	--	--
	--	--
	--	--
	--	--
	--	--
	--	--
	--	--
	--	--
	--	--
	--	--
	--	--
	--	--
	--	--
	--	--
	--	--
	--	--
	--	--
	--	--
	--	--
	--	--
	--	--
	--	--
	--	--
	--	--
	--	--
	--	--
	--	--
	--	--
	--	--
	--	--
	--	--
	--	--
	--	--
	--	--
	--	--
	--	--
	--	--
	--	--
	--	--
	--	--
	--	--
	--	--
	--	--
	--	--
	--	--
	--	--
	--	--
	--	--
	--	--
	--	--
	--	--
	--	--
	--	--
	--	--
	--	--
	--	--
	--	--
	--	--
	--	--
	--	--
	--	--
	--	--
	--	--
	--	--
	--	--
	--	--
	--	--
	--	--
	--	--
	--	--
	--	--
	--	--
	--	--
	--	--
	--	--
	--	--
	--	--
	--	--
	--	--
	--	--
	--	--
	--	--
	--	--
	--	--
	--	--
	--	--
	--	--
	--	--
	--	--
	--	--
	--	--
	--	--
	--	--
	--	--
	--	--
	--	--
	--	--
	--	--
	--	--
	--	--
	--	--
	--	--
	--	--
	--	--
	--	--
	--	--
	--	--
	--	--
	--	--
	--	--
	--	--
	--	--
	--	--
	--	--
	--	--
	--	--
	--	--
	--	--
	--	--
	--	--
	--	--
	--	--
	--	--
	--	--
	--	--
	--	--
	--	--
	--	--
	--	--
	--	--
	--	--
	--	--
	--	--
	--	--
	--	--
	--	--
	--	--
	--	--
	--	--
	--	--
	--	--
	--	--
	--	--
	--	--
	--	--
	--	--
	--	--
	--	--
	--	--
	--	--
	--	--
	--	--
	--	--
	--	--
	--	--
	--	--
	--	--
	--	--
	--	--
	--	--
	--	--
	--	--
	--	--
	--	--
	--	--
	--	--
	--	--
	--	--
	--	--
	--	--
	--	--
	--	--
	--	--
	--	--
	--	--
	--	--
	--	--
	--	--
	--	--
	--	--
	--	--
	--	--
	--	--
	--	--
	--	--
	--	--
	--	--
	--	--
	--	--
	--	--
	--	--
	--	--
	--	--
	--	--
	--	--
	--	--
	--	--
	--	--
	--	--
	--	--
	--	--
	--	--
	--	--
	--	--
	--	--
	--	--
	--	--
	--	--
	--	--
	--	--
	--	--
	--	--
	--	--
	--	--
	--	--
	--	--
	--	--
	--	--
	--	--
	--	--
	--	--
	--	--
	--	--
	--	--
	--	--
	--	--
	--	--
	--	--
	--	--
	--	--
	--	--
	--	--
	--	--
	--	--
	--	--
	--	--
	--	--
	--	--
	--	--
	--	--

## Sheet: Supplementary Figure1f
Supplementary Figure 1f	UV-vis absorption spectrum of K-PHI with Tauc plot as inset assuming that K-PHI is a direct semiconductor
UV-vis spectrum	λ (nm)	Absorbance (a.u.)	Tauc plot	hν (eV)	(αhν)^2 (eV^2)
	220	1.418		5.63636	63.8779
	220.5	1.421		5.62358	63.8579
	221	1.425		5.61086	63.9276
	221.5	1.429		5.59819	63.9971
	222	1.432		5.58559	63.9769
	222.5	1.436		5.57303	64.046
	223	1.439		5.56054	64.0258
	223.5	1.443		5.5481	64.0945
	224	1.445		5.53571	63.9857
	224.5	1.449		5.52339	64.0542
	225	1.451		5.51111	63.946
	225.5	1.453		5.49889	63.8383
	226	1.456		5.48673	63.8189
	226.5	1.458		5.47461	63.7121
	227	1.461		5.46256	63.6931
	227.5	1.463		5.45055	63.5871
	228	1.464		5.4386	63.3951
	228.5	1.465		5.4267	63.2042
	229	1.466		5.41485	63.0145
	229.5	1.468		5.40305	62.9115
	230	1.47		5.3913	62.8091
	230.5	1.472		5.37961	62.7072
	231	1.474		5.36797	62.6058
	231.5	1.475		5.35637	62.4202
	232	1.476		5.34483	62.2358
	232.5	1.477		5.33333	62.0524
	233	1.477		5.32189	61.7863
	233.5	1.477		5.31049	61.522
	234	1.478		5.29915	61.3424
	234.5	1.479		5.28785	61.1637
	235	1.479		5.2766	60.9037
	235.5	1.48		5.26539	60.7274
	236	1.478		5.25424	60.3071
	236.5	1.478		5.24313	60.0523
	237	1.478		5.23207	59.7992
	237.5	1.478		5.22105	59.5477
	238	1.478		5.21008	59.2978
	238.5	1.48		5.19916	59.2093
	239	1.48		5.18828	58.9618
	239.5	1.481		5.17745	58.7953
	240	1.482		5.16667	58.6296
	240.5	1.482		5.15593	58.3861
	241	1.482		5.14523	58.1441
	241.5	1.481		5.13458	57.8255
	242	1.481		5.12397	57.5868
	242.5	1.482		5.1134	57.427
	243	1.484		5.10288	57.3454
	243.5	1.484		5.0924	57.1101
	244	1.485		5.08197	56.953
	244.5	1.486		5.07157	56.7967
	245	1.486		5.06122	56.5651
	245.5	1.486		5.05092	56.335
	246	1.487		5.04065	56.1817
	246.5	1.487		5.03043	55.954
	247	1.487		5.02024	55.7277
	247.5	1.487		5.0101	55.5028
	248	1.487		5	55.2792
	248.5	1.488		4.98994	55.1311
	249	1.489		4.97992	54.9837
	249.5	1.489		4.96994	54.7636
	250	1.491		4.96	54.6913
	250.5	1.491		4.9501	54.4732
	251	1.492		4.94024	54.3292
	251.5	1.492		4.93042	54.1134
	252	1.492		4.92063	53.8989
	252.5	1.492		4.91089	53.6857
	253	1.493		4.90119	53.5454
	253.5	1.493		4.89152	53.3344
	254	1.492		4.88189	53.0534
	254.5	1.493		4.8723	52.916
	255	1.493		4.86275	52.7087
	255.5	1.494		4.85323	52.573
	256	1.494		4.84375	52.3678
	256.5	1.494		4.83431	52.1639
	257	1.494		4.8249	51.9611
	257.5	1.493		4.81553	51.6902
	258	1.493		4.8062	51.4901
	258.5	1.493		4.79691	51.2911
	259	1.492		4.78764	51.0248
	259.5	1.492		4.77842	50.8284
	260	1.493		4.76923	50.701
	260.5	1.494		4.76008	50.5742
	261	1.493		4.75096	50.3132
	261.5	1.494		4.74187	50.1882
	262	1.493		4.73282	49.9299
	262.5	1.492		4.72381	49.6732
	263	1.491		4.71483	49.4182
	263.5	1.49		4.70588	49.1648
	264	1.49		4.69697	48.9788
	264.5	1.491		4.68809	48.8593
	265	1.491		4.67925	48.6751
	265.5	1.492		4.67043	48.557
	266	1.492		4.66165	48.3746
	266.5	1.492		4.65291	48.1933
	267	1.491		4.64419	47.9486
	267.5	1.49		4.63551	47.7055
	268	1.491		4.62687	47.5915
	268.5	1.49		4.61825	47.3508
	269	1.49		4.60967	47.1749
	269.5	1.49		4.60111	47.0001
	270	1.489		4.59259	46.7633
	270.5	1.488		4.5841	46.528
	271	1.488		4.57565	46.3565
	271.5	1.487		4.56722	46.1239
	272	1.487		4.55882	45.9544
	272.5	1.486		4.55046	45.7244
	273	1.485		4.54212	45.4958
	273.5	1.485		4.53382	45.3296
	274	1.484		4.52555	45.1035
	274.5	1.483		4.5173	44.8788
	275	1.483		4.50909	44.7157
	275.5	1.483		4.50091	44.5536
	276	1.482		4.49275	44.3324
	276.5	1.481		4.48463	44.1127
	277	1.481		4.47653	43.9535
	277.5	1.48		4.46847	43.7362
	278	1.48		4.46043	43.579
	278.5	1.478		4.45242	43.3054
	279	1.477		4.44444	43.0919
	279.5	1.476		4.43649	42.8798
	280	1.475		4.42857	42.6689
	280.5	1.475		4.42068	42.5169
	281	1.475		4.41281	42.3657
	281.5	1.475		4.40497	42.2154
	282	1.474		4.39716	42.0088
	282.5	1.472		4.38938	41.7467
	283	1.471		4.38163	41.5428
	283.5	1.47		4.3739	41.3401
	284	1.47		4.3662	41.1947
	284.5	1.469		4.35852	40.9942
	285	1.469		4.35088	40.8505
	285.5	1.469		4.34326	40.7075
	286	1.468		4.33566	40.5101
	286.5	1.468		4.3281	40.3688
	287	1.466		4.32056	40.1188
	287.5	1.465		4.31304	39.9248
	288	1.465		4.30556	39.7863
	288.5	1.465		4.29809	39.6485
	289	1.464		4.29066	39.4575
	289.5	1.464		4.28325	39.3214
	290	1.464		4.27586	39.1859
	290.5	1.462		4.2685	38.9445
	291	1.461		4.26117	38.7577
	291.5	1.461		4.25386	38.6248
	292	1.46		4.24658	38.44
	292.5	1.461		4.23932	38.3612
	293	1.461		4.23208	38.2304
	293.5	1.462		4.22487	38.1524
	294	1.462		4.21769	38.0227
	294.5	1.462		4.21053	37.8937
	295	1.461		4.20339	37.7137
	295.5	1.461		4.19628	37.5862
	296	1.46		4.18919	37.4081
	296.5	1.46		4.18212	37.282
	297	1.459		4.17508	37.1057
	297.5	1.459		4.16807	36.9811
	298	1.459		4.16107	36.8571
	298.5	1.459		4.1541	36.7338
	299	1.46		4.14716	36.6612
	299.5	1.46		4.14023	36.5389
	300	1.46		4.13333	36.4172
	300.5	1.459		4.12646	36.2464
	301	1.459		4.1196	36.1261
	301.5	1.459		4.11277	36.0064
	302	1.458		4.10596	35.8381
	302.5	1.459		4.09917	35.7687
	303	1.459		4.09241	35.6508
	303.5	1.459		4.08567	35.5334
	304	1.459		4.07895	35.4166
	304.5	1.459		4.07225	35.3004
	305	1.459		4.06557	35.1847
	305.5	1.458		4.05892	35.0216
	306	1.458		4.05229	34.9072
	306.5	1.457		4.04568	34.7457
	307	1.456		4.03909	34.5851
	307.5	1.456		4.03252	34.4727
	308	1.456		4.02597	34.3609
	308.5	1.457		4.01945	34.2967
	309	1.457		4.01294	34.1858
	309.5	1.458		4.00646	34.1222
	310	1.459		4	34.0589
	310.5	1.459		3.99356	33.9493
	311	1.46		3.98714	33.8866
	311.5	1.459		3.98074	33.7317
	312	1.458		3.97436	33.5776
	312.5	1.457		3.968	33.4243
	313	1.457		3.96166	33.3176
	313.5	1.456		3.95534	33.1658
	314	1.457		3.94904	33.1057
	314.5	1.456		3.94277	32.9553
	315	1.456		3.93651	32.8507
	315.5	1.458		3.93027	32.8367
	316	1.459		3.92405	32.7778
	316.5	1.459		3.91785	32.6743
	317	1.46		3.91167	32.616
	317.5	1.461		3.90551	32.5579
	318	1.459		3.89937	32.3668
	318.5	1.458		3.89325	32.221
	319	1.457		3.88715	32.0761
	319.5	1.457		3.88106	31.9758
	320	1.457		3.875	31.8759
	320.5	1.458		3.86895	31.8202
	321	1.46		3.86293	31.8082
	321.5	1.462		3.85692	31.7963
	322	1.462		3.85093	31.6976
	322.5	1.461		3.84496	31.5562
	323	1.46		3.83901	31.4155
	323.5	1.458		3.83308	31.2327
	324	1.456		3.82716	31.051
	324.5	1.454		3.82126	30.8704
	325	1.455		3.81538	30.8179
	325.5	1.454		3.80952	30.681
	326	1.454		3.80368	30.587
	326.5	1.454		3.79786	30.4934
	327	1.453		3.79205	30.3584
	327.5	1.454		3.78626	30.3075
	328	1.454		3.78049	30.2151
	328.5	1.455		3.77473	30.1647
	329	1.456		3.769	30.1144
	329.5	1.456		3.76328	30.0231
	330	1.456		3.75758	29.9322
	330.5	1.456		3.75189	29.8417
	331	1.456		3.74622	29.7516
	331.5	1.455		3.74057	29.6212
	332	1.456		3.73494	29.5726
	332.5	1.457		3.72932	29.5243
	333	1.457		3.72372	29.4357
	333.5	1.457		3.71814	29.3475
	334	1.457		3.71257	29.2597
	334.5	1.457		3.70703	29.1723
	335	1.458		3.70149	29.1252
	335.5	1.458		3.69598	29.0385
	336	1.458		3.69048	28.9521
	336.5	1.459		3.68499	28.9057
	337	1.458		3.67953	28.7805
	337.5	1.458		3.67407	28.6953
	338	1.459		3.66864	28.6497
	338.5	1.459		3.66322	28.5652
	339	1.459		3.65782	28.481
	339.5	1.459		3.65243	28.3971
	340	1.458		3.64706	28.2749
	340.5	1.458		3.6417	28.1919
	341	1.458		3.63636	28.1093
	341.5	1.457		3.63104	27.9886
	342	1.457		3.62573	27.9068
	342.5	1.457		3.62044	27.8254
	343	1.456		3.61516	27.7063
	343.5	1.456		3.6099	27.6257
	344	1.456		3.60465	27.5454
	344.5	1.455		3.59942	27.4278
	345	1.455		3.5942	27.3483
	345.5	1.456		3.589	27.3068
	346	1.456		3.58382	27.2279
	346.5	1.456		3.57864	27.1494
	347	1.456		3.57349	27.0712
	347.5	1.457		3.56835	27.0304
	348	1.456		3.56322	26.9158
	348.5	1.455		3.55811	26.8018
	349	1.455		3.55301	26.725
	349.5	1.455		3.54793	26.6486
	350	1.455		3.54286	26.5725
	350.5	1.454		3.5378	26.4604
	351	1.454		3.53276	26.385
	351.5	1.454		3.52774	26.31
	352	1.454		3.52273	26.2354
	352.5	1.453		3.51773	26.125
	353	1.453		3.51275	26.0511
	353.5	1.453		3.50778	25.9774
	354	1.453		3.50282	25.9041
	354.5	1.453		3.49788	25.8311
	355	1.453		3.49296	25.7583
	355.5	1.453		3.48805	25.6859
	356	1.453		3.48315	25.6138
	356.5	1.453		3.47826	25.542
	357	1.453		3.47339	25.4705
	357.5	1.453		3.46853	25.3993
	358	1.453		3.46369	25.3285
	358.5	1.453		3.45886	25.2578
	359	1.453		3.45404	25.1875
	359.5	1.453		3.44924	25.1175
	360	1.453		3.44444	25.0478
	360.5	1.453		3.43967	24.9784
	361	1.453		3.4349	24.9092
	361.5	1.454		3.43015	24.8746
	362	1.454		3.42541	24.8059
	362.5	1.455		3.42069	24.7716
	363	1.456		3.41598	24.7373
	363.5	1.456		3.41128	24.6693
	364	1.457		3.40659	24.6354
	364.5	1.457		3.40192	24.5679
	365	1.457		3.39726	24.5006
	365.5	1.457		3.39261	24.4336
	366	1.457		3.38798	24.3669
	366.5	1.457		3.38336	24.3005
	367	1.458		3.37875	24.2676
	367.5	1.459		3.37415	24.2348
	368	1.46		3.36957	24.2021
	368.5	1.461		3.36499	24.1696
	369	1.461		3.36043	24.1041
	369.5	1.462		3.35589	24.0718
	370	1.461		3.35135	23.974
	370.5	1.462		3.34683	23.9421
	371	1.462		3.34232	23.8776
	371.5	1.459		3.33782	23.7157
	372	1.455		3.33333	23.5225
	372.5	1.452		3.32886	23.3627
	373	1.448		3.3244	23.172
	373.5	1.443		3.31995	22.9506
	374	1.443		3.31551	22.8893
	374.5	1.443		3.31108	22.8282
	375	1.443		3.30667	22.7674
	375.5	1.442		3.30226	22.6754
	376	1.442		3.29787	22.6151
	376.5	1.442		3.29349	22.5551
	377	1.442		3.28912	22.4953
	377.5	1.442		3.28477	22.4357
	378	1.441		3.28042	22.3454
	378.5	1.441		3.27609	22.2864
	379	1.441		3.27177	22.2276
	379.5	1.441		3.26746	22.1691
	380	1.441		3.26316	22.1108
	380.5	1.441		3.25887	22.0527
	381	1.441		3.25459	21.9949
	381.5	1.44		3.25033	21.9068
	382	1.44		3.24607	21.8495
	382.5	1.44		3.24183	21.7924
	383	1.439		3.2376	21.7054
	383.5	1.439		3.23338	21.6488
	384	1.438		3.22917	21.5625
	384.5	1.438		3.22497	21.5064
	385	1.438		3.22078	21.4506
	385.5	1.438		3.2166	21.395
	386	1.438		3.21244	21.3396
	386.5	1.437		3.20828	21.2548
	387	1.437		3.20413	21.2
	387.5	1.437		3.2	21.1453
	388	1.437		3.19588	21.0908
	388.5	1.436		3.19176	21.0073
	389	1.436		3.18766	20.9533
	389.5	1.437		3.18357	20.9287
	390	1.436		3.17949	20.846
	390.5	1.436		3.17542	20.7927
	391	1.436		3.17136	20.7395
	391.5	1.436		3.16731	20.6866
	392	1.435		3.16327	20.6051
	392.5	1.435		3.15924	20.5526
	393	1.434		3.15522	20.4718
	393.5	1.434		3.15121	20.4198
	394	1.433		3.14721	20.3396
	394.5	1.433		3.14322	20.2881
	395	1.432		3.13924	20.2085
	395.5	1.432		3.13527	20.1575
	396	1.432		3.13131	20.1066
	396.5	1.432		3.12736	20.0559
	397	1.431		3.12343	19.9775
	397.5	1.431		3.1195	19.9273
	398	1.43		3.11558	19.8495
	398.5	1.43		3.11167	19.7997
	399	1.429		3.10777	19.7225
	399.5	1.429		3.10388	19.6732
	400	1.429		3.1	19.624
	400.5	1.429		3.09613	19.5751
	401	1.428		3.09227	19.4989
	401.5	1.428		3.08842	19.4504
	402	1.428		3.08458	19.402
	402.5	1.427		3.08075	19.3268
	403	1.426		3.07692	19.2518
	403.5	1.426		3.07311	19.2042
	404	1.426		3.06931	19.1567
	404.5	1.425		3.06551	19.0825
	405	1.424		3.06173	19.0087
	405.5	1.424		3.05795	18.9619
	406	1.423		3.05419	18.8887
	406.5	1.422		3.05043	18.8158
	407	1.422		3.04668	18.7695
	407.5	1.421		3.04294	18.6972
	408	1.42		3.03922	18.6252
	408.5	1.42		3.0355	18.5796
	409	1.419		3.03178	18.5081
	409.5	1.418		3.02808	18.4369
	410	1.418		3.02439	18.392
	410.5	1.417		3.02071	18.3213
	411	1.416		3.01703	18.251
	411.5	1.415		3.01337	18.1809
	412	1.414		3.00971	18.1112
	412.5	1.413		3.00606	18.0418
	413	1.413		3.00242	17.9981
	413.5	1.412		2.99879	17.9292
	414	1.411		2.99517	17.8606
	414.5	1.41		2.99156	17.7923
	415	1.409		2.98795	17.7243
	415.5	1.408		2.98436	17.6566
	416	1.406		2.98077	17.5642
	416.5	1.405		2.97719	17.4971
	417	1.404		2.97362	17.4303
	417.5	1.402		2.97006	17.3391
	418	1.401		2.96651	17.273
	418.5	1.4		2.96296	17.2071
	419	1.398		2.95943	17.1171
	419.5	1.397		2.9559	17.0519
	420	1.395		2.95238	16.9626
	420.5	1.394		2.94887	16.8981
	421	1.392		2.94537	16.8096
	421.5	1.391		2.94187	16.7457
	422	1.389		2.93839	16.658
	422.5	1.387		2.93491	16.5708
	423	1.385		2.93144	16.484
	423.5	1.383		2.92798	16.3976
	424	1.38		2.92453	16.2881
	424.5	1.377		2.92108	16.1792
	425	1.375		2.91765	16.0943
	425.5	1.372		2.91422	15.9865
	426	1.369		2.9108	15.8793
	426.5	1.366		2.90739	15.7727
	427	1.362		2.90398	15.6438
	427.5	1.358		2.90058	15.5157
	428	1.354		2.8972	15.3884
	428.5	1.349		2.89382	15.2393
	429	1.345		2.89044	15.1138
	429.5	1.339		2.88708	14.9444
	430	1.334		2.88372	14.7985
	430.5	1.328		2.88037	14.6317
	431	1.322		2.87703	14.4661
	431.5	1.315		2.8737	14.2802
	432	1.307		2.87037	14.0743
	432.5	1.299		2.86705	13.8704
	433	1.29		2.86374	13.6473
	433.5	1.28		2.86044	13.4056
	434	1.27		2.85714	13.1665
	434.5	1.259		2.85386	12.9097
	435	1.247		2.85057	12.6357
	435.5	1.234		2.8473	12.3452
	436	1.221		2.84404	12.0587
	436.5	1.207		2.84078	11.7568
	437	1.192		2.83753	11.4402
	437.5	1.177		2.83429	11.1286
	438	1.16		2.83105	10.7848
	438.5	1.144		2.82782	10.4654
	439	1.127		2.8246	10.1336
	439.5	1.11		2.82139	9.8078
	440	1.092		2.81818	9.47073
	440.5	1.075		2.81498	9.15732
	441	1.057		2.81179	8.83316
	441.5	1.04		2.80861	8.53196
	442	1.022		2.80543	8.22055
	442.5	1.004		2.80226	7.91561
	443	0.986		2.7991	7.6171
	443.5	0.968		2.79594	7.32499
	444	0.95		2.79279	7.03922
	444.5	0.933		2.78965	6.77428
	445	0.916		2.78652	6.515
	445.5	0.899		2.78339	6.26134
	446	0.883		2.78027	6.02691
	446.5	0.868		2.77716	5.81085
	447	0.852		2.77405	5.58608
	447.5	0.837		2.77095	5.37908
	448	0.822		2.76786	5.17644
	448.5	0.808		2.76477	4.99047
	449	0.795		2.76169	4.82042
	449.5	0.782		2.75862	4.65369
	450	0.769		2.75556	4.49026
	450.5	0.757		2.7525	4.34156
	451	0.746		2.74945	4.20696
	451.5	0.735		2.7464	4.07476
	452	0.724		2.74336	3.94497
	452.5	0.715		2.74033	3.839
	453	0.705		2.73731	3.72413
	453.5	0.697		2.73429	3.63207
	454	0.689		2.73128	3.54136
	454.5	0.682		2.72827	3.46214
	455	0.675		2.72527	3.38398
	455.5	0.669		2.72228	3.3168
	456	0.663		2.7193	3.25043
	456.5	0.658		2.71632	3.19458
	457	0.652		2.71335	3.12972
	457.5	0.648		2.71038	3.08469
	458	0.643		2.70742	3.03064
	458.5	0.639		2.70447	2.98653
	459	0.635		2.70153	2.94283
	459.5	0.632		2.69859	2.90875
	460	0.629		2.69565	2.87494
	460.5	0.626		2.69273	2.8414
	461	0.623		2.6898	2.80813
	461.5	0.621		2.68689	2.78409
	462	0.618		2.68398	2.75129
	462.5	0.616		2.68108	2.7276
	463	0.614		2.67819	2.70407
	463.5	0.612		2.6753	2.68069
	464	0.611		2.67241	2.66618
	464.5	0.609		2.66954	2.64306
	465	0.608		2.66667	2.62872
	465.5	0.606		2.6638	2.60585
	466	0.605		2.66094	2.59169
	466.5	0.603		2.65809	2.56906
	467	0.602		2.65525	2.55507
	467.5	0.601		2.65241	2.54114
	468	0.599		2.64957	2.51887
	468.5	0.598		2.64674	2.50511
	469	0.597		2.64392	2.49142
	469.5	0.596		2.64111	2.47779
	470	0.595		2.6383	2.46423
	470.5	0.594		2.63549	2.45074
	471	0.593		2.6327	2.43731
	471.5	0.592		2.6299	2.42395
	472	0.591		2.62712	2.41065
	472.5	0.59		2.62434	2.39742
	473	0.589		2.62156	2.38425
	473.5	0.588		2.6188	2.37114
	474	0.587		2.61603	2.3581
	474.5	0.586		2.61328	2.34513
	475	0.585		2.61053	2.33221
	475.5	0.584		2.60778	2.31936
	476	0.583		2.60504	2.30657
	476.5	0.582		2.60231	2.29384
	477	0.581		2.59958	2.28118
	477.5	0.58		2.59686	2.26857
	478	0.578		2.59414	2.24824
	478.5	0.577		2.59143	2.23579
	479	0.576		2.58873	2.2234
	479.5	0.575		2.58603	2.21107
	480	0.574		2.58333	2.19879
	480.5	0.573		2.58065	2.18658
	481	0.571		2.57796	2.16683
	481.5	0.57		2.57529	2.15477
	482	0.568		2.57261	2.13524
	482.5	0.567		2.56995	2.12332
	483	0.566		2.56729	2.11146
	483.5	0.564		2.56463	2.09223
	484	0.563		2.56198	2.08051
	484.5	0.562		2.55934	2.06885
	485	0.56		2.5567	2.04992
	485.5	0.559		2.55407	2.0384
	486	0.558		2.55144	2.02693
	486.5	0.557		2.54882	2.01552
	487	0.555		2.5462	1.99697
	487.5	0.554		2.54359	1.9857
	488	0.553		2.54098	1.97449
	488.5	0.552		2.53838	1.96333
	489	0.55		2.53579	1.94514
	489.5	0.549		2.5332	1.93412
	490	0.548		2.53061	1.92315
	490.5	0.547		2.52803	1.91223
	491	0.545		2.52546	1.89441
	491.5	0.544		2.52289	1.88362
	492	0.543		2.52033	1.87289
	492.5	0.542		2.51777	1.86221
	493	0.541		2.51521	1.85159
	493.5	0.54		2.51266	1.84101
	494	0.539		2.51012	1.83049
	494.5	0.538		2.50758	1.82002
	495	0.537		2.50505	1.8096
	495.5	0.536		2.50252	1.79923
	496	0.535		2.5	1.78891
	496.5	0.534		2.49748	1.77864
	497	0.533		2.49497	1.76842
	497.5	0.532		2.49246	1.75825
	498	0.531		2.48996	1.74813
	498.5	0.53		2.48746	1.73806
	499	0.529		2.48497	1.72804
	499.5	0.528		2.48248	1.71807
	500	0.528		2.48	1.71463
	500.5	0.527		2.47752	1.70473
	501	0.526		2.47505	1.69488
	501.5	0.525		2.47258	1.68508
	502	0.525		2.47012	1.68172
	502.5	0.524		2.46766	1.67199
	503	0.523		2.46521	1.66231
	503.5	0.523		2.46276	1.65901
	504	0.522		2.46032	1.64939
	504.5	0.522		2.45788	1.64612
	505	0.521		2.45545	1.63658
	505.5	0.52		2.45302	1.62708
	506	0.52		2.45059	1.62386
	506.5	0.519		2.44817	1.61443
	507	0.518		2.44576	1.60504
	507.5	0.518		2.44335	1.60188
	508	0.518		2.44094	1.59873
	508.5	0.517		2.43854	1.58943
	509	0.516		2.43615	1.58018
	509.5	0.516		2.43376	1.57708
	510	0.516		2.43137	1.57399
	510.5	0.515		2.42899	1.56483
	511	0.515		2.42661	1.56177
	511.5	0.514		2.42424	1.55267
	512	0.514		2.42188	1.54964
	512.5	0.513		2.41951	1.5406
	513	0.513		2.41715	1.5376
	513.5	0.513		2.4148	1.53461
	514	0.512		2.41245	1.52566
	514.5	0.512		2.41011	1.52269
	515	0.512		2.40777	1.51974
	515.5	0.511		2.40543	1.51087
	516	0.511		2.4031	1.50795
	516.5	0.51		2.40077	1.49914
	517	0.51		2.39845	1.49624
	517.5	0.51		2.39614	1.49335
	518	0.509		2.39382	1.48463
	518.5	0.509		2.39151	1.48177
	519	0.509		2.38921	1.47892
	519.5	0.508		2.38691	1.47028
	520	0.508		2.38462	1.46745
	520.5	0.508		2.38232	1.46463
	521	0.507		2.38004	1.45608
	521.5	0.507		2.37776	1.45328
	522	0.506		2.37548	1.44479
	522.5	0.506		2.37321	1.44202
	523	0.505		2.37094	1.43358
	523.5	0.505		2.36867	1.43085
	524	0.504		2.36641	1.42247
	524.5	0.504		2.36416	1.41976
	525	0.503		2.3619	1.41143
	525.5	0.503		2.35966	1.40875
	526	0.502		2.35741	1.40049
	526.5	0.502		2.35518	1.39783
	527	0.501		2.35294	1.38962
	527.5	0.5		2.35071	1.38146
	528	0.5		2.34848	1.37885
	528.5	0.499		2.34626	1.37074
	529	0.498		2.34405	1.36267
	529.5	0.498		2.34183	1.3601
	530	0.497		2.33962	1.35209
	530.5	0.496		2.33742	1.34411
	531	0.496		2.33522	1.34158
	531.5	0.495		2.33302	1.33367
	532	0.494		2.33083	1.32579
	532.5	0.493		2.32864	1.31795
	533	0.492		2.32645	1.31014
	533.5	0.492		2.32427	1.30769
	534	0.491		2.3221	1.29994
	534.5	0.49		2.31993	1.29223
	535	0.489		2.31776	1.28456
	535.5	0.488		2.31559	1.27692
	536	0.487		2.31343	1.26932
	536.5	0.486		2.31128	1.26176
	537	0.485		2.30912	1.25423
	537.5	0.484		2.30698	1.24674
	538	0.484		2.30483	1.24443
	538.5	0.483		2.30269	1.23699
	539	0.482		2.30056	1.22959
	539.5	0.481		2.29842	1.22222
	540	0.48		2.2963	1.21489
	540.5	0.479		2.29417	1.2076
	541	0.478		2.29205	1.20034
	541.5	0.477		2.28994	1.19312
	542	0.476		2.28782	1.18593
	542.5	0.476		2.28571	1.18374
	543	0.475		2.28361	1.17661
	543.5	0.474		2.28151	1.1695
	544	0.473		2.27941	1.16243
	544.5	0.472		2.27732	1.1554
	545	0.471		2.27523	1.1484
	545.5	0.47		2.27314	1.14143
	546	0.469		2.27106	1.1345
	546.5	0.468		2.26898	1.1276
	547	0.468		2.26691	1.12554
	547.5	0.467		2.26484	1.11869
	548	0.466		2.26277	1.11187
	548.5	0.465		2.26071	1.10509
	549	0.464		2.25865	1.09833
	549.5	0.463		2.2566	1.09162
	550	0.462		2.25455	1.08493
	550.5	0.462		2.2525	1.08296
	551	0.461		2.25045	1.07632
	551.5	0.46		2.24841	1.06971
	552	0.459		2.24638	1.06314
	552.5	0.458		2.24434	1.0566
	553	0.457		2.24231	1.05009
	553.5	0.456		2.24029	1.04361
	554	0.455		2.23827	1.03716
	554.5	0.454		2.23625	1.03075
	555	0.454		2.23423	1.02889
	555.5	0.453		2.23222	1.02252
	556	0.452		2.23022	1.01618
	556.5	0.451		2.22821	1.00987
	557	0.45		2.22621	1.00359
	557.5	0.449		2.22422	0.99735
	558	0.448		2.22222	0.99113
	558.5	0.447		2.22023	0.98495
	559	0.446		2.21825	0.97879
	559.5	0.445		2.21626	0.97266
	560	0.444		2.21429	0.96657
	560.5	0.443		2.21231	0.9605
	561	0.442		2.21034	0.95447
	561.5	0.441		2.20837	0.94846
	562	0.44		2.20641	0.94249
	562.5	0.439		2.20444	0.93654
	563	0.438		2.20249	0.93063
	563.5	0.437		2.20053	0.92474
	564	0.435		2.19858	0.91467
	564.5	0.434		2.19663	0.90886
	565	0.433		2.19469	0.90307
	565.5	0.432		2.19275	0.89732
	566	0.43		2.19081	0.88746
	566.5	0.429		2.18888	0.88178
	567	0.427		2.18695	0.87203
	567.5	0.426		2.18502	0.86642
	568	0.425		2.1831	0.86084
	568.5	0.423		2.18118	0.85126
	569	0.422		2.17926	0.84575
	569.5	0.42		2.17735	0.83629
	570	0.418		2.17544	0.82689
	570.5	0.417		2.17353	0.82149
	571	0.415		2.17163	0.81221
	571.5	0.413		2.16973	0.80299
	572	0.411		2.16783	0.79384
	572.5	0.41		2.16594	0.78861
	573	0.408		2.16405	0.77957
	573.5	0.406		2.16216	0.7706
	574	0.404		2.16028	0.7617
	574.5	0.402		2.1584	0.75286
	575	0.4		2.15652	0.74409
	575.5	0.398		2.15465	0.73539
	576	0.396		2.15278	0.72676
	576.5	0.394		2.15091	0.71819
	577	0.392		2.14905	0.70968
	577.5	0.39		2.14719	0.70124
	578	0.389		2.14533	0.69645
	578.5	0.387		2.14347	0.68811
	579	0.385		2.14162	0.67984
	579.5	0.383		2.13978	0.67164
	580	0.381		2.13793	0.66349
	580.5	0.379		2.13609	0.65542
	581	0.377		2.13425	0.6474
	581.5	0.376		2.13242	0.64286
	582	0.374		2.13058	0.63495
	582.5	0.372		2.12876	0.6271
	583	0.37		2.12693	0.61931
	583.5	0.368		2.12511	0.61159
	584	0.367		2.12329	0.60723
	584.5	0.365		2.12147	0.5996
	585	0.363		2.11966	0.59203
	585.5	0.362		2.11785	0.58777
	586	0.36		2.11604	0.5803
	586.5	0.358		2.11424	0.57289
	587	0.356		2.11244	0.56554
	587.5	0.355		2.11064	0.56142
	588	0.353		2.10884	0.55416
	588.5	0.351		2.10705	0.54697
	589	0.35		2.10526	0.54294
	589.5	0.348		2.10348	0.53584
	590	0.347		2.10169	0.53186
	590.5	0.345		2.09992	0.52486
	591	0.344		2.09814	0.52094
	591.5	0.342		2.09637	0.51403
	592	0.341		2.09459	0.51016
	592.5	0.339		2.09283	0.50335
	593	0.337		2.09106	0.49659
	593.5	0.336		2.0893	0.49281
	594	0.334		2.08754	0.48614
	594.5	0.333		2.08579	0.48242
	595	0.332		2.08403	0.47872
	595.5	0.33		2.08228	0.47218
	596	0.329		2.08054	0.46854
	596.5	0.327		2.07879	0.46208
	597	0.326		2.07705	0.45849
	597.5	0.324		2.07531	0.45212
	598	0.323		2.07358	0.44859
	598.5	0.321		2.07185	0.44231
	599	0.32		2.07012	0.43882
	599.5	0.319		2.06839	0.43536
	600	0.317		2.06667	0.4292
	600.5	0.316		2.06495	0.42579
	601	0.314		2.06323	0.41971
	601.5	0.313		2.06151	0.41635
	602	0.312		2.0598	0.41301
	602.5	0.31		2.05809	0.40705
	603	0.309		2.05638	0.40376
	603.5	0.308		2.05468	0.40049
	604	0.306		2.05298	0.39465
	604.5	0.305		2.05128	0.39143
	605	0.303		2.04959	0.38567
	605.5	0.302		2.04789	0.3825
	606	0.301		2.0462	0.37934
	606.5	0.299		2.04452	0.3737
	607	0.298		2.04283	0.37059
	607.5	0.297		2.04115	0.36751
	608	0.296		2.03947	0.36443
	608.5	0.294		2.0378	0.35894
	609	0.293		2.03612	0.35591
	609.5	0.291		2.03445	0.3505
	610	0.29		2.03279	0.34752
	610.5	0.289		2.03112	0.34456
	611	0.288		2.02946	0.34162
	611.5	0.286		2.0278	0.33634
	612	0.285		2.02614	0.33345
	612.5	0.284		2.02449	0.33057
	613	0.283		2.02284	0.32771
	613.5	0.281		2.02119	0.32257
	614	0.28		2.01954	0.31976
	614.5	0.279		2.0179	0.31696
	615	0.277		2.01626	0.31193
	615.5	0.276		2.01462	0.30918
	616	0.274		2.01299	0.30422
	616.5	0.273		2.01135	0.30151
	617	0.272		2.00972	0.29882
	617.5	0.27		2.0081	0.29397
	618	0.269		2.00647	0.29132
	618.5	0.268		2.00485	0.28869
	619	0.266		2.00323	0.28394
	619.5	0.265		2.00161	0.28135
	620	0.264		2	0.27878
	620.5	0.263		1.99839	0.27623
	621	0.262		1.99678	0.27369
	621.5	0.26		1.99517	0.2691
	622	0.259		1.99357	0.2666
	622.5	0.258		1.99197	0.26412
	623	0.257		1.99037	0.26166
	623.5	0.256		1.98877	0.25921
	624	0.254		1.98718	0.25477
	624.5	0.253		1.98559	0.25236
	625	0.252		1.984	0.24997
	625.5	0.251		1.98241	0.24759
	626	0.25		1.98083	0.24523
	626.5	0.249		1.97925	0.24288
	627	0.248		1.97767	0.24055
	627.5	0.247		1.9761	0.23824
	628	0.246		1.97452	0.23594
	628.5	0.245		1.97295	0.23365
	629	0.243		1.97138	0.22949
	629.5	0.242		1.96982	0.22724
	630	0.241		1.96825	0.22501
	630.5	0.24		1.96669	0.22279
	631	0.239		1.96513	0.22059
	631.5	0.238		1.96358	0.2184
	632	0.237		1.96203	0.21623
	632.5	0.236		1.96047	0.21407
	633	0.235		1.95893	0.21192
	633.5	0.234		1.95738	0.20979
	634	0.233		1.95584	0.20767
	634.5	0.232		1.95429	0.20557
	635	0.231		1.95276	0.20348
	635.5	0.23		1.95122	0.2014
	636	0.23		1.94969	0.20109
	636.5	0.229		1.94815	0.19903
	637	0.228		1.94662	0.19699
	637.5	0.227		1.9451	0.19496
	638	0.226		1.94357	0.19294
	638.5	0.225		1.94205	0.19094
	639	0.224		1.94053	0.18895
	639.5	0.223		1.93901	0.18697
	640	0.222		1.9375	0.18501
	640.5	0.222		1.93599	0.18472
	641	0.221		1.93448	0.18277
	641.5	0.22		1.93297	0.18084
	642	0.219		1.93146	0.17892
	642.5	0.218		1.92996	0.17702
	643	0.217		1.92846	0.17512
	643.5	0.217		1.92696	0.17485
	644	0.216		1.92547	0.17297
	644.5	0.215		1.92397	0.17111
	645	0.214		1.92248	0.16926
	645.5	0.213		1.92099	0.16742
	646	0.213		1.9195	0.16716
	646.5	0.212		1.91802	0.16534
	647	0.211		1.91654	0.16353
	647.5	0.21		1.91506	0.16173
	648	0.21		1.91358	0.16148
	648.5	0.209		1.9121	0.1597
	649	0.208		1.91063	0.15794
	649.5	0.208		1.90916	0.15769
	650	0.207		1.90769	0.15594
	650.5	0.206		1.90623	0.1542
	651	0.206		1.90476	0.15396
	651.5	0.205		1.9033	0.15224
	652	0.204		1.90184	0.15052
	652.5	0.204		1.90038	0.15029
	653	0.203		1.89893	0.1486
	653.5	0.202		1.89748	0.14691
	654	0.202		1.89602	0.14669
	654.5	0.201		1.89458	0.14502
	655	0.201		1.89313	0.14479
	655.5	0.2		1.89169	0.14314
	656	0.199		1.89024	0.1415
	656.5	0.199		1.8888	0.14128
	657	0.198		1.88737	0.13965
	657.5	0.197		1.88593	0.13803
	658	0.197		1.8845	0.13782
	658.5	0.196		1.88307	0.13622
	659	0.196		1.88164	0.13601
	659.5	0.195		1.88021	0.13443
	660	0.195		1.87879	0.13422
	660.5	0.194		1.87737	0.13265
	661	0.194		1.87595	0.13245
	661.5	0.193		1.87453	0.13089
	662	0.192		1.87311	0.12934
	662.5	0.192		1.8717	0.12914
	663	0.191		1.87029	0.12761
	663.5	0.191		1.86888	0.12742
	664	0.19		1.86747	0.1259
	664.5	0.19		1.86606	0.12571
	665	0.189		1.86466	0.1242
	665.5	0.189		1.86326	0.12401
	666	0.188		1.86186	0.12252
	666.5	0.188		1.86047	0.12234
	667	0.187		1.85907	0.12086
	667.5	0.187		1.85768	0.12068
	668	0.187		1.85629	0.1205
	668.5	0.186		1.8549	0.11903
	669	0.186		1.85351	0.11885
	669.5	0.185		1.85213	0.1174
	670	0.185		1.85075	0.11723
	670.5	0.184		1.84937	0.11579
	671	0.184		1.84799	0.11562
	671.5	0.183		1.84661	0.1142
	672	0.183		1.84524	0.11403
	672.5	0.182		1.84387	0.11262
	673	0.182		1.8425	0.11245
	673.5	0.182		1.84113	0.11228
	674	0.181		1.83976	0.11089
	674.5	0.181		1.8384	0.11072
	675	0.18		1.83704	0.10934
	675.5	0.18		1.83568	0.10918
	676	0.18		1.83432	0.10902
	676.5	0.179		1.83296	0.10765
	677	0.179		1.83161	0.10749
	677.5	0.179		1.83026	0.10733
	678	0.178		1.82891	0.10598
	678.5	0.178		1.82756	0.10582
	679	0.177		1.82622	0.10448
	679.5	0.177		1.82487	0.10433
	680	0.177		1.82353	0.10418
	680.5	0.176		1.82219	0.10285
	681	0.176		1.82085	0.1027
	681.5	0.175		1.81952	0.10139
	682	0.175		1.81818	0.10124
	682.5	0.175		1.81685	0.10109
	683	0.175		1.81552	0.10094
	683.5	0.174		1.81419	0.09965
	684	0.174		1.81287	0.0995
	684.5	0.174		1.81154	0.09936
	685	0.173		1.81022	0.09807
	685.5	0.173		1.8089	0.09793
	686	0.173		1.80758	0.09779
	686.5	0.172		1.80626	0.09652
	687	0.172		1.80495	0.09638
	687.5	0.172		1.80364	0.09624
	688	0.171		1.80233	0.09499
	688.5	0.171		1.80102	0.09485
	689	0.171		1.79971	0.09471
	689.5	0.17		1.7984	0.09347
	690	0.17		1.7971	0.09333
	690.5	0.17		1.7958	0.0932
	691	0.17		1.7945	0.09306
	691.5	0.169		1.7932	0.09184
	692	0.169		1.79191	0.09171
	692.5	0.169		1.79061	0.09158
	693	0.168		1.78932	0.09036
	693.5	0.168		1.78803	0.09023
	694	0.168		1.78674	0.0901
	694.5	0.168		1.78546	0.08997
	695	0.167		1.78417	0.08878
	695.5	0.167		1.78289	0.08865
	696	0.167		1.78161	0.08852
	696.5	0.167		1.78033	0.0884
	697	0.167		1.77905	0.08827
	697.5	0.166		1.77778	0.08709
	698	0.166		1.7765	0.08697
	698.5	0.166		1.77523	0.08684
	699	0.166		1.77396	0.08672
	699.5	0.165		1.77269	0.08555
	700	0.165		1.77143	0.08543
	700.5	0.165		1.77016	0.08531
	701	0.165		1.7689	0.08519
	701.5	0.164		1.76764	0.08404
	702	0.164		1.76638	0.08392
	702.5	0.164		1.76512	0.0838
	703	0.164		1.76387	0.08368
	703.5	0.163		1.76262	0.08254
	704	0.163		1.76136	0.08243
	704.5	0.163		1.76011	0.08231
	705	0.163		1.75887	0.08219
	705.5	0.163		1.75762	0.08208
	706	0.162		1.75637	0.08096
	706.5	0.162		1.75513	0.08084
	707	0.162		1.75389	0.08073
	707.5	0.162		1.75265	0.08062
	708	0.161		1.75141	0.07951
	708.5	0.161		1.75018	0.0794
	709	0.161		1.74894	0.07929
	709.5	0.161		1.74771	0.07918
	710	0.161		1.74648	0.07906
	710.5	0.161		1.74525	0.07895
	711	0.16		1.74402	0.07787
	711.5	0.16		1.7428	0.07776
	712	0.16		1.74157	0.07765
	712.5	0.16		1.74035	0.07754
	713	0.16		1.73913	0.07743
	713.5	0.159		1.73791	0.07636
	714	0.159		1.73669	0.07625
	714.5	0.159		1.73548	0.07614
	715	0.159		1.73427	0.07604
	715.5	0.159		1.73305	0.07593
	716	0.158		1.73184	0.07487
	716.5	0.158		1.73064	0.07477
	717	0.158		1.72943	0.07467
	717.5	0.158		1.72822	0.07456
	718	0.158		1.72702	0.07446
	718.5	0.158		1.72582	0.07435
	719	0.157		1.72462	0.07331
	719.5	0.157		1.72342	0.07321
	720	0.157		1.72222	0.07311
	720.5	0.157		1.72103	0.07301
	721	0.157		1.71983	0.07291
	721.5	0.157		1.71864	0.07281
	722	0.156		1.71745	0.07178
	722.5	0.156		1.71626	0.07168
	723	0.156		1.71508	0.07158
	723.5	0.156		1.71389	0.07149
	724	0.156		1.71271	0.07139
	724.5	0.156		1.71153	0.07129
	725	0.156		1.71034	0.07119
	725.5	0.155		1.70917	0.07018
	726	0.155		1.70799	0.07009
	726.5	0.155		1.70681	0.06999
	727	0.155		1.70564	0.06989
	727.5	0.155		1.70447	0.0698
	728	0.155		1.7033	0.0697
	728.5	0.154		1.70213	0.06871
	729	0.154		1.70096	0.06862
	729.5	0.154		1.69979	0.06852
	730	0.154		1.69863	0.06843
	730.5	0.154		1.69747	0.06834
	731	0.154		1.69631	0.06824
	731.5	0.154		1.69515	0.06815
	732	0.154		1.69399	0.06806
	732.5	0.154		1.69283	0.06796
	733	0.153		1.69168	0.06699
	733.5	0.153		1.69052	0.0669
	734	0.153		1.68937	0.06681
	734.5	0.153		1.68822	0.06672
	735	0.153		1.68707	0.06663
	735.5	0.153		1.68593	0.06654
	736	0.153		1.68478	0.06645
	736.5	0.153		1.68364	0.06636
	737	0.153		1.6825	0.06627
	737.5	0.153		1.68136	0.06618
	738	0.152		1.68022	0.06523
	738.5	0.152		1.67908	0.06514
	739	0.152		1.67794	0.06505
	739.5	0.152		1.67681	0.06496
	740	0.151		1.67568	0.06402
	740.5	0.151		1.67454	0.06394
	741	0.151		1.67341	0.06385
	741.5	0.151		1.67229	0.06376
	742	0.151		1.67116	0.06368
	742.5	0.151		1.67003	0.06359
	743	0.151		1.66891	0.06351
	743.5	0.151		1.66779	0.06342
	744	0.15		1.66667	0.0625
	744.5	0.15		1.66555	0.06242
	745	0.15		1.66443	0.06233
	745.5	0.15		1.66331	0.06225
	746	0.15		1.6622	0.06217
	746.5	0.15		1.66109	0.06208
	747	0.15		1.65997	0.062
	747.5	0.15		1.65886	0.06192
	748	0.15		1.65775	0.06183
	748.5	0.15		1.65665	0.06175
	749	0.15		1.65554	0.06167
	749.5	0.15		1.65444	0.06159
	750	0.15		1.65333	0.0615
	750.5	0.15		1.65223	0.06142
	751	0.15		1.65113	0.06134
	751.5	0.15		1.65003	0.06126
	752	0.149		1.64894	0.06036
	752.5	0.149		1.64784	0.06028
	753	0.149		1.64675	0.0602
	753.5	0.149		1.64565	0.06012
	754	0.149		1.64456	0.06004
	754.5	0.149		1.64347	0.05996
	755	0.148		1.64238	0.05908
	755.5	0.148		1.6413	0.05901
	756	0.148		1.64021	0.05893
	756.5	0.148		1.63913	0.05885
	757	0.148		1.63804	0.05877
	757.5	0.148		1.63696	0.0587
	758	0.148		1.63588	0.05862
	758.5	0.148		1.63481	0.05854
	759	0.148		1.63373	0.05846
	759.5	0.148		1.63265	0.05839
	760	0.148		1.63158	0.05831
	760.5	0.147		1.63051	0.05745
	761	0.147		1.62943	0.05737
	761.5	0.147		1.62837	0.0573
	762	0.147		1.6273	0.05722
	762.5	0.147		1.62623	0.05715
	763	0.147		1.62516	0.05707
	763.5	0.147		1.6241	0.057
	764	0.147		1.62304	0.05692
	764.5	0.147		1.62198	0.05685
	765	0.147		1.62092	0.05677
	765.5	0.146		1.61986	0.05593
	766	0.146		1.6188	0.05586
	766.5	0.146		1.61774	0.05579
	767	0.146		1.61669	0.05571
	767.5	0.146		1.61564	0.05564
	768	0.146		1.61458	0.05557
	768.5	0.146		1.61353	0.0555
	769	0.146		1.61248	0.05542
	769.5	0.146		1.61144	0.05535
	770	0.146		1.61039	0.05528
	770.5	0.146		1.60934	0.05521
	771	0.145		1.6083	0.05438
	771.5	0.145		1.60726	0.05431
	772	0.145		1.60622	0.05424
	772.5	0.145		1.60518	0.05417
	773	0.145		1.60414	0.0541
	773.5	0.145		1.6031	0.05403
	774	0.145		1.60207	0.05396
	774.5	0.145		1.60103	0.05389
	775	0.145		1.6	0.05382
	775.5	0.145		1.59897	0.05375
	776	0.145		1.59794	0.05369
	776.5	0.144		1.59691	0.05288
	777	0.144		1.59588	0.05281
	777.5	0.144		1.59486	0.05274
	778	0.144		1.59383	0.05268
	778.5	0.144		1.59281	0.05261
	779	0.144		1.59178	0.05254
	779.5	0.144		1.59076	0.05247
	780	0.144		1.58974	0.05241
	780.5	0.144		1.58873	0.05234
	781	0.144		1.58771	0.05227
	781.5	0.144		1.58669	0.0522
	782	0.144		1.58568	0.05214
	782.5	0.144		1.58466	0.05207
	783	0.144		1.58365	0.052
	783.5	0.144		1.58264	0.05194
	784	0.144		1.58163	0.05187
	784.5	0.143		1.58062	0.05109
	785	0.143		1.57962	0.05102
	785.5	0.143		1.57861	0.05096
	786	0.143		1.57761	0.05089
	786.5	0.143		1.57661	0.05083
	787	0.143		1.5756	0.05077
	787.5	0.143		1.5746	0.0507
	788	0.143		1.5736	0.05064
	788.5	0.142		1.57261	0.04987
	789	0.142		1.57161	0.0498
	789.5	0.142		1.57061	0.04974
	790	0.142		1.56962	0.04968
	790.5	0.142		1.56863	0.04962
	791	0.142		1.56764	0.04955
	791.5	0.142		1.56665	0.04949
	792	0.142		1.56566	0.04943
	792.5	0.142		1.56467	0.04937
	793	0.142		1.56368	0.0493
	793.5	0.142		1.5627	0.04924
	794	0.142		1.56171	0.04918
	794.5	0.142		1.56073	0.04912
	795	0.142		1.55975	0.04906
	795.5	0.142		1.55877	0.04899
	796	0.142		1.55779	0.04893
	796.5	0.142		1.55681	0.04887
	797	0.141		1.55583	0.04812
	797.5	0.141		1.55486	0.04806
	798	0.141		1.55388	0.048
	798.5	0.141		1.55291	0.04794
	799	0.141		1.55194	0.04788
	799.5	0.141		1.55097	0.04782
	800	0.141		1.55	0.04776
	800.5	0.141		1.54903	0.0477
	801	0.141		1.54806	0.04764
	801.5	0.141		1.5471	0.04759
	802	0.141		1.54613	0.04753
	802.5	0.141		1.54517	0.04747
	803	0.141		1.54421	0.04741
	803.5	0.14		1.54325	0.04668
	804	0.141		1.54229	0.04729
	804.5	0.141		1.54133	0.04723
	805	0.14		1.54037	0.04651
	805.5	0.14		1.53942	0.04645
	806	0.14		1.53846	0.04639
	806.5	0.14		1.53751	0.04633
	807	0.14		1.53656	0.04628
	807.5	0.14		1.5356	0.04622
	808	0.139		1.53465	0.0455
	808.5	0.139		1.5337	0.04545
	809	0.139		1.53276	0.04539
	809.5	0.139		1.53181	0.04534
	810	0.139		1.53086	0.04528
	810.5	0.139		1.52992	0.04522
	811	0.139		1.52898	0.04517
	811.5	0.14		1.52803	0.04576
	812	0.139		1.52709	0.04506
	812.5	0.139		1.52615	0.045
	813	0.139		1.52522	0.04495
	813.5	0.139		1.52428	0.04489
	814	0.139		1.52334	0.04484
	814.5	0.139		1.52241	0.04478
	815	0.139		1.52147	0.04473
	815.5	0.139		1.52054	0.04467
	816	0.139		1.51961	0.04462
	816.5	0.139		1.51868	0.04456
	817	0.139		1.51775	0.04451
	817.5	0.139		1.51682	0.04445
	818	0.139		1.51589	0.0444
	818.5	0.139		1.51497	0.04434
	819	0.139		1.51404	0.04429
	819.5	0.139		1.51312	0.04424
	820	0.139		1.5122	0.04418
	820.5	0.139		1.51127	0.04413
	821	0.139		1.51035	0.04407
	821.5	0.139		1.50943	0.04402
	822	0.139		1.50852	0.04397
	822.5	0.139		1.5076	0.04391
	823	0.139		1.50668	0.04386
	823.5	0.139		1.50577	0.04381
	824	0.138		1.50485	0.04313
	824.5	0.138		1.50394	0.04307
	825	0.139		1.50303	0.04365
	825.5	0.139		1.50212	0.0436
	826	0.139		1.50121	0.04354
	826.5	0.138		1.5003	0.04287
	827	0.139		1.4994	0.04344
	827.5	0.138		1.49849	0.04276
	828	0.138		1.49758	0.04271
	828.5	0.138		1.49668	0.04266
	829	0.138		1.49578	0.04261
	829.5	0.138		1.49488	0.04256
	830	0.137		1.49398	0.04189
	830.5	0.137		1.49308	0.04184
	831	0.138		1.49218	0.0424
	831.5	0.138		1.49128	0.04235
	832	0.138		1.49038	0.0423
	832.5	0.138		1.48949	0.04225
	833	0.137		1.4886	0.04159
	833.5	0.137		1.4877	0.04154
	834	0.137		1.48681	0.04149
	834.5	0.137		1.48592	0.04144
	835	0.137		1.48503	0.04139
	835.5	0.137		1.48414	0.04134
	836	0.137		1.48325	0.04129
	836.5	0.137		1.48237	0.04124
	837	0.137		1.48148	0.04119
	837.5	0.138		1.4806	0.04175
	838	0.137		1.47971	0.0411
	838.5	0.137		1.47883	0.04105
	839	0.137		1.47795	0.041
	839.5	0.137		1.47707	0.04095
	840	0.137		1.47619	0.0409
	840.5	0.137		1.47531	0.04085
	841	0.137		1.47444	0.0408
	841.5	0.137		1.47356	0.04075
	842	0.137		1.47268	0.04071
	842.5	0.137		1.47181	0.04066
	843	0.137		1.47094	0.04061
	843.5	0.137		1.47007	0.04056
	844	0.137		1.46919	0.04051
	844.5	0.137		1.46832	0.04047
	845	0.137		1.46746	0.04042
	845.5	0.136		1.46659	0.03978
	846	0.136		1.46572	0.03974
	846.5	0.136		1.46486	0.03969
	847	0.136		1.46399	0.03964
	847.5	0.136		1.46313	0.0396
	848	0.136		1.46226	0.03955
	848.5	0.136		1.4614	0.0395
	849	0.136		1.46054	0.03946
	849.5	0.137		1.45968	0.03999
	850	0.136		1.45882	0.03936
	850.5	0.136		1.45797	0.03932
	851	0.137		1.45711	0.03985
	851.5	0.136		1.45625	0.03922
	852	0.136		1.4554	0.03918
	852.5	0.136		1.45455	0.03913
	853	0.137		1.45369	0.03966
	853.5	0.136		1.45284	0.03904
	854	0.137		1.45199	0.03957
	854.5	0.137		1.45114	0.03952
	855	0.136		1.45029	0.0389
	855.5	0.135		1.44944	0.03829
	856	0.135		1.4486	0.03824
	856.5	0.135		1.44775	0.0382
	857	0.135		1.44691	0.03815
	857.5	0.135		1.44606	0.03811
	858	0.135		1.44522	0.03807
	858.5	0.135		1.44438	0.03802
	859	0.135		1.44354	0.03798
	859.5	0.135		1.4427	0.03793
	860	0.135		1.44186	0.03789
	860.5	0.136		1.44102	0.03841
	861	0.136		1.44019	0.03836
	861.5	0.136		1.43935	0.03832
	862	0.136		1.43852	0.03827
	862.5	0.136		1.43768	0.03823
	863	0.136		1.43685	0.03819
	863.5	0.137		1.43602	0.0387
	864	0.136		1.43519	0.0381
	864.5	0.136		1.43436	0.03805
	865	0.136		1.43353	0.03801
	865.5	0.136		1.4327	0.03797
	866	0.136		1.43187	0.03792
	866.5	0.136		1.43104	0.03788
	867	0.136		1.43022	0.03783
	867.5	0.136		1.42939	0.03779
	868	0.136		1.42857	0.03775
	868.5	0.135		1.42775	0.03715
	869	0.136		1.42693	0.03766
	869.5	0.135		1.42611	0.03707
	870	0.135		1.42529	0.03702
	870.5	0.136		1.42447	0.03753
	871	0.136		1.42365	0.03749
	871.5	0.134		1.42283	0.03635
	872	0.134		1.42202	0.03631
	872.5	0.133		1.4212	0.03573
	873	0.132		1.42039	0.03515
	873.5	0.133		1.41958	0.03565
	874	0.135		1.41876	0.03668
	874.5	0.136		1.41795	0.03719
	875	0.136		1.41714	0.03715
	875.5	0.136		1.41633	0.0371
	876	0.136		1.41553	0.03706
	876.5	0.134		1.41472	0.03594
	877	0.135		1.41391	0.03643
	877.5	0.136		1.41311	0.03693
	878	0.137		1.4123	0.03744
	878.5	0.136		1.4115	0.03685
	879	0.134		1.41069	0.03573
	879.5	0.133		1.40989	0.03516
	880	0.134		1.40909	0.03565
	880.5	0.134		1.40829	0.03561
	881	0.135		1.40749	0.0361
	881.5	0.138		1.40669	0.03768
	882	0.139		1.4059	0.03819
	882.5	0.137		1.4051	0.03706
	883	0.134		1.4043	0.03541
	883.5	0.134		1.40351	0.03537
	884	0.131		1.40271	0.03377
	884.5	0.128		1.40192	0.0322
	885	0.131		1.40113	0.03369
	885.5	0.132		1.40034	0.03417
	886	0.132		1.39955	0.03413
	886.5	0.133		1.39876	0.03461
	887	0.134		1.39797	0.03509
	887.5	0.13		1.39718	0.03299
	888	0.131		1.3964	0.03346
	888.5	0.132		1.39561	0.03394
	889	0.131		1.39483	0.03339
	889.5	0.135		1.39404	0.03542
	890	0.135		1.39326	0.03538
	890.5	0.138		1.39248	0.03693
	891	0.139		1.39169	0.03742
	891.5	0.141		1.39091	0.03846
	892	0.137		1.39013	0.03627
	892.5	0.14		1.38936	0.03783
	893	0.135		1.38858	0.03514
	893.5	0.137		1.3878	0.03615
	894	0.136		1.38702	0.03558
	894.5	0.135		1.38625	0.03502
	895	0.137		1.38547	0.03603
	895.5	0.137		1.3847	0.03599
	896	0.134		1.38393	0.03439
	896.5	0.134		1.38316	0.03435
	897	0.136		1.38239	0.03535
	897.5	0.135		1.38162	0.03479
	898	0.139		1.38085	0.03684
	898.5	0.141		1.38008	0.03787
	899	0.138		1.37931	0.03623
	899.5	0.135		1.37854	0.03463
	900	0.131		1.37778	0.03258

## Sheet: Supplementary Figure1g
Supplementary Figure 1g	Room temperature PL spectrum of K-PHI obtained upon excitation with 350 nm wavelength
	λ (nm)	PL Intensity (a.u.)
	400	36.0781
	400.5	35.814
	401	35.9447
	401.5	36.4205
	402	36.4134
	402.5	36.1151
	403	36.0712
	403.5	36.2664
	404	35.8402
	404.5	36.019
	405	36.3274
	405.5	36.8012
	406	36.9135
	406.5	36.5892
	407	37.4256
	407.5	37.5337
	408	37.9254
	408.5	38.0535
	409	38.1548
	409.5	38.5444
	410	38.943
	410.5	38.898
	411	39.247
	411.5	39.5772
	412	39.7904
	412.5	40.108
	413	40.3667
	413.5	40.11
	414	40.3424
	414.5	41.3209
	415	41.66
	415.5	42.0541
	416	42.9763
	416.5	43.6467
	417	44.289
	417.5	45.5772
	418	45.8398
	418.5	47.0857
	419	47.9552
	419.5	49.8435
	420	51.5501
	420.5	52.7261
	421	54.2422
	421.5	56.8464
	422	59.4072
	422.5	60.8786
	423	63.5279
	423.5	66.6927
	424	69.4481
	424.5	72.6052
	425	75.551
	425.5	80.007
	426	83.5534
	426.5	88.6333
	427	93.5677
	427.5	98.2712
	428	102.87
	428.5	109.268
	429	116.788
	429.5	123.024
	430	130.764
	430.5	137.78
	431	146.627
	431.5	154.532
	432	162.962
	432.5	173.129
	433	184.336
	433.5	193.928
	434	204.813
	434.5	216.218
	435	227.781
	435.5	240.447
	436	252.13
	436.5	266.691
	437	278.309
	437.5	293.996
	438	308.412
	438.5	322.624
	439	340.269
	439.5	355.784
	440	368.958
	440.5	387.475
	441	403.882
	441.5	418.955
	442	436.854
	442.5	452.339
	443	471.35
	443.5	488.518
	444	506.859
	444.5	523.687
	445	540.991
	445.5	557.277
	446	573.159
	446.5	589.668
	447	606.299
	447.5	622.739
	448	635.869
	448.5	651.908
	449	664.44
	449.5	679.286
	450	690.854
	450.5	702.046
	451	714.507
	451.5	723.626
	452	731.62
	452.5	740.292
	453	751.163
	453.5	756.351
	454	764.209
	454.5	770.706
	455	776.98
	455.5	783.294
	456	789.67
	456.5	795.874
	457	802.84
	457.5	811.46
	458	811.751
	458.5	821.346
	459	826.515
	459.5	833.787
	460	839.788
	460.5	847.701
	461	854.678
	461.5	864.677
	462	872.283
	462.5	884.788
	463	896.769
	463.5	909.562
	464	919.8
	464.5	937.413
	465	951.377
	465.5	969.187
	466	985.065
	466.5	1005.28
	467	1026.09
	467.5	1048.06
	468	1071.44
	468.5	1097.53
	469	1125.02
	469.5	1149.71
	470	1177.43
	470.5	1208.15
	471	1237.51
	471.5	1267.87
	472	1301.95
	472.5	1334.46
	473	1373.14
	473.5	1405.75
	474	1443.48
	474.5	1479.55
	475	1520.98
	475.5	1558.83
	476	1601.87
	476.5	1637.02
	477	1680.33
	477.5	1722.52
	478	1764.01
	478.5	1807.12
	479	1847.04
	479.5	1898.3
	480	1935.72
	480.5	1981.96
	481	2025.83
	481.5	2073.73
	482	2116.67
	482.5	2155.64
	483	2195.7
	483.5	2235.37
	484	2274.7
	484.5	2316.89
	485	2352.48
	485.5	2389.34
	486	2426.21
	486.5	2458.9
	487	2494.13
	487.5	2524.91
	488	2556.92
	488.5	2591.27
	489	2614.04
	489.5	2641.25
	490	2669.24
	490.5	2686.74
	491	2702.32
	491.5	2718.29
	492	2720.44
	492.5	2724.91
	493	2727.1
	493.5	2719.36
	494	2709.13
	494.5	2698.38
	495	2674.23
	495.5	2651.22
	496	2628.96
	496.5	2599.3
	497	2559.85
	497.5	2529.88
	498	2494.71
	498.5	2457.89
	499	2428.51
	499.5	2389.44
	500	2353.61
	500.5	2318.83
	501	2284.08
	501.5	2252.77
	502	2221.85
	502.5	2190.54
	503	2164.05
	503.5	2136.84
	504	2114.58
	504.5	2091.79
	505	2071.92
	505.5	2050.74
	506	2041.19
	506.5	2028.58
	507	2014.95
	507.5	1999.97
	508	1989.1
	508.5	1984.18
	509	1974.76
	509.5	1965.97
	510	1961.34
	510.5	1953.09
	511	1945.68
	511.5	1940.65
	512	1934.25
	512.5	1931.43
	513	1926.88
	513.5	1915.23
	514	1910.1
	514.5	1907.13
	515	1901.29
	515.5	1890.56
	516	1883.32
	516.5	1879.02
	517	1872.9
	517.5	1864.73
	518	1862.19
	518.5	1855.59
	519	1849.57
	519.5	1844.69
	520	1839.84
	520.5	1829.69
	521	1823.04
	521.5	1821.82
	522	1811.67
	522.5	1810.22
	523	1809.76
	523.5	1799.81
	524	1797.73
	524.5	1793.95
	525	1788.06
	525.5	1779.65
	526	1778.29
	526.5	1774.33
	527	1773.36
	527.5	1766.44
	528	1763.87
	528.5	1755.08
	529	1753.62
	529.5	1750.7
	530	1742.16
	530.5	1736.52
	531	1730.37
	531.5	1725.17
	532	1715.87
	532.5	1712.14
	533	1706.78
	533.5	1701.39
	534	1689.68
	534.5	1684.58
	535	1682.15
	535.5	1672.41
	536	1662.42
	536.5	1654.78
	537	1642.71
	537.5	1633.3
	538	1629.68
	538.5	1618.77
	539	1614.16
	539.5	1604.25
	540	1592.18
	540.5	1567.37
	541	1553.04
	541.5	1545.08
	542	1532.47
	542.5	1522.3
	543	1513.21
	543.5	1503.39
	544	1497.26
	544.5	1485.21
	545	1473.8
	545.5	1466.28
	546	1453.85
	546.5	1445.1
	547	1436.68
	547.5	1427.09
	548	1416.24
	548.5	1409.82
	549	1400.57
	549.5	1389.62
	550	1378.63
	550.5	1368.9
	551	1360.59
	551.5	1354.04
	552	1343.95
	552.5	1335.8
	553	1327.42
	553.5	1319.55
	554	1312.57
	554.5	1303.82
	555	1291.94
	555.5	1285.51
	556	1278.52
	556.5	1269.74
	557	1260.83
	557.5	1254.3
	558	1246.43
	558.5	1234.04
	559	1231.17
	559.5	1227.15
	560	1217.42
	560.5	1208.26
	561	1200.88
	561.5	1195.27
	562	1192.39
	562.5	1182.08
	563	1177.37
	563.5	1173.98
	564	1165.86
	564.5	1160.32
	565	1153.48
	565.5	1150.11
	566	1141.04
	566.5	1134.27
	567	1130.49
	567.5	1129.85
	568	1123.94
	568.5	1116.08
	569	1112.03
	569.5	1106.88
	570	1103.2
	570.5	1099.71
	571	1093.63
	571.5	1092.66
	572	1086.18
	572.5	1080.49
	573	1078.01
	573.5	1075.41
	574	1067.65
	574.5	1063.73
	575	1061.2
	575.5	1055.49
	576	1053.99
	576.5	1047.26
	577	1044.44
	577.5	1040.7
	578	1041.13
	578.5	1034.95
	579	1030.24
	579.5	1026.96
	580	1024.03
	580.5	1020.6
	581	1017.91
	581.5	1013.2
	582	1008.79
	582.5	1005.73
	583	1005.42
	583.5	1000.98
	584	997.277
	584.5	995.592
	585	990.287
	585.5	990.583
	586	984.88
	586.5	976.14
	587	975.982
	587.5	974.412
	588	969.589
	588.5	965.36
	589	962.361
	589.5	958.795
	590	953.318
	590.5	952.991
	591	945.975
	591.5	943.44
	592	942.602
	592.5	938.852
	593	934.876
	593.5	933.357
	594	927.68
	594.5	921.924
	595	920.28
	595.5	915.913
	596	913.913
	596.5	910.451
	597	904.827
	597.5	901.029
	598	897.424
	598.5	893.197
	599	888.899
	599.5	885.454
	600	882.805
	600.5	878.039
	601	873.33
	601.5	871.198
	602	866.464
	602.5	862.493
	603	857.829
	603.5	855.204
	604	848.519
	604.5	846.056
	605	841.042
	605.5	834.498
	606	831.287
	606.5	828.716
	607	823.626
	607.5	819.933
	608	816.014
	608.5	812.729
	609	807.256
	609.5	802.123
	610	798.147
	610.5	794.845
	611	788.522
	611.5	784.905
	612	781.157
	612.5	775.152
	613	769.397
	613.5	766.575
	614	762.033
	614.5	754.781
	615	752.243
	615.5	746.952
	616	744.411
	616.5	738.035
	617	733.376
	617.5	728.854
	618	725.188
	618.5	721.053
	619	714.979
	619.5	708.161
	620	703.33
	620.5	700.577
	621	695.484
	621.5	691.334
	622	684.941
	622.5	680.802
	623	675.849
	623.5	671.441
	624	668.166
	624.5	659.519
	625	657.483
	625.5	650.746
	626	646.878
	626.5	642.324
	627	634.391
	627.5	631.049
	628	625.629
	628.5	622.241
	629	617.834
	629.5	614.279
	630	608.77
	630.5	600.225
	631	598.256
	631.5	593.945
	632	589.318
	632.5	584.96
	633	577.636
	633.5	574.935
	634	572.772
	634.5	565.153
	635	560.752
	635.5	556.14
	636	552.282
	636.5	547.013
	637	542.149
	637.5	538.474
	638	533.551
	638.5	528.364
	639	524.117
	639.5	520.111
	640	516.284
	640.5	509.897
	641	503.678
	641.5	501.76
	642	497.339
	642.5	494.659
	643	488.77
	643.5	483.606
	644	479.547
	644.5	474.915
	645	470.071
	645.5	467.139
	646	463.967
	646.5	458.719
	647	453.499
	647.5	449.181
	648	445.916
	648.5	442.967
	649	437.194
	649.5	434.297
	650	428.832
	650.5	424.851
	651	421.496
	651.5	417.154
	652	410.44
	652.5	410.084
	653	406.426
	653.5	402.372
	654	397.479
	654.5	392.485
	655	391.848
	655.5	387.175
	656	382.258
	656.5	378.576
	657	373.636
	657.5	370.289
	658	367.575
	658.5	364.325
	659	361.533
	659.5	356.177
	660	353.974
	660.5	348.991
	661	346.828
	661.5	344.445
	662	338.678
	662.5	336.424
	663	333.442
	663.5	329.51
	664	326.778
	664.5	323.189
	665	320.744
	665.5	316.424
	666	313.129
	666.5	309.5
	667	307.474
	667.5	303.431
	668	299.892
	668.5	298.624
	669	294.333
	669.5	290.878
	670	289.142
	670.5	285.165
	671	281.862
	671.5	280.085
	672	275.767
	672.5	272.313
	673	270.56
	673.5	267.734
	674	264.772
	674.5	261.517
	675	258.564
	675.5	255.571
	676	252.348
	676.5	250.864
	677	247.687
	677.5	244.613
	678	243.823
	678.5	238.812
	679	236.984
	679.5	233.759
	680	230.62
	680.5	229.77
	681	226.758
	681.5	224.143
	682	220.544
	682.5	219.124
	683	216.274
	683.5	215.661
	684	211.608
	684.5	209.545
	685	207.315
	685.5	205.412
	686	202.705
	686.5	201.46
	687	198.652
	687.5	195.807
	688	194.026
	688.5	191.694
	689	189.926
	689.5	187.738
	690	185.234
	690.5	182.363
	691	180.131
	691.5	179.035
	692	176.369
	692.5	174.418
	693	172.54
	693.5	172.316
	694	168.234
	694.5	165.493
	695	165.398
	695.5	161.637
	696	160.12
	696.5	157.496
	697	156.102
	697.5	153.907
	698	152.355
	698.5	150.385
	699	148.064
	699.5	146.613
	700	145.324
	700.5	143.97
	701	141.261
	701.5	139.533
	702	137.725
	702.5	135.739
	703	135.403
	703.5	131.727
	704	129.638
	704.5	129.375
	705	128.185
	705.5	125.987
	706	124.415
	706.5	122.987
	707	121.73
	707.5	119.991
	708	118.201
	708.5	117.196
	709	115.939
	709.5	114.097
	710	112.813
	710.5	111.231
	711	110.825
	711.5	109.663
	712	108.485
	712.5	106.346
	713	104.489
	713.5	103.845
	714	102.601
	714.5	101.553
	715	100.2
	715.5	98.9643
	716	98.1226
	716.5	94.7519
	717	95.4252
	717.5	93.4534
	718	92.7044
	718.5	91.0347
	719	90.0983
	719.5	88.8991
	720	87.8152
	720.5	86.7151
	721	85.005
	721.5	84.6842
	722	83.2845
	722.5	81.6409
	723	80.8749
	723.5	80.0607
	724	78.6712
	724.5	78.2435
	725	76.6567
	725.5	75.4349
	726	74.743
	726.5	74.0758
	727	73.0727
	727.5	71.7801
	728	70.8267
	728.5	71.0848
	729	69.3373
	729.5	68.6515
	730	68.2338
	730.5	67.7928
	731	67.3141
	731.5	67.8619
	732	67.8136
	732.5	68.4785
	733	69.2646
	733.5	71.1835
	734	72.3718
	734.5	74.5573
	735	76.5419
	735.5	78.1189
	736	80.3717
	736.5	82.3321
	737	84.9172
	737.5	87.1299
	738	89.6415
	738.5	90.8851
	739	92.0918
	739.5	93.6062
	740	93.6996
	740.5	94.078
	741	93.5702
	741.5	92.6838
	742	91.4047
	742.5	89.1523
	743	88.5701
	743.5	85.1933
	744	82.5324
	744.5	79.2572
	745	75.4378
	745.5	72.7535
	746	69.0837
	746.5	65.6635
	747	61.3647
	747.5	59.0148
	748	55.8811
	748.5	52.4545
	749	50.28
	749.5	48.049
	750	45.5913
	750.5	43.9817
	751	42.6825
	751.5	40.7397
	752	39.689
	752.5	38.8499
	753	38.3193
	753.5	37.149
	754	36.0783
	754.5	35.7874
	755	35.538
	755.5	35.0517
	756	34.8473
	756.5	34.3403
	757	33.6985
	757.5	33.0627
	758	33.0119
	758.5	32.1795
	759	32.0605
	759.5	31.5447
	760	30.7683
	760.5	30.491
	761	30.2396
	761.5	30.0548
	762	29.649
	762.5	29.8122
	763	29.7492
	763.5	29.1405
	764	29.091
	764.5	28.8113
	765	28.3066
	765.5	28.2684
	766	27.7883
	766.5	27.2663
	767	27.0675
	767.5	26.5408
	768	26.5229
	768.5	25.8658
	769	25.2175
	769.5	24.105
	770	24.2857
	770.5	24.0124
	771	22.8859
	771.5	22.327
	772	22.0633
	772.5	21.8728
	773	21.2021
	773.5	20.8855
	774	20.7252
	774.5	20.5134
	775	19.8404
	775.5	19.5265
	776	19.6695
	776.5	19.0187
	777	18.9165
	777.5	18.6194
	778	18.0164
	778.5	17.9058
	779	17.4494
	779.5	17.4622
	780	17.1898
	780.5	17.004
	781	16.356
	781.5	16.4788
	782	16.0235
	782.5	15.937
	783	15.7489
	783.5	15.1575
	784	15.065
	784.5	14.92
	785	15.0461
	785.5	14.8306
	786	14.3553
	786.5	13.9851
	787	14.1375
	787.5	13.8959
	788	13.6292
	788.5	13.5497
	789	12.873
	789.5	12.6644
	790	13.2175
	790.5	12.8207
	791	12.4964
	791.5	12.2792
	792	12.5187
	792.5	12.0613
	793	12.1764
	793.5	11.8784
	794	11.7492
	794.5	11.5537
	795	11.5374
	795.5	11.2929
	796	11.1487
	796.5	10.6178
	797	10.7498
	797.5	10.3717
	798	10.3821
	798.5	10.0592
	799	9.73714
	799.5	10.0868
	800	9.89501
	800.5	9.29523
	801	9.25574
	801.5	9.15423
	802	8.77941
	802.5	9.36212
	803	8.72187
	803.5	8.7121
	804	8.45827
	804.5	8.1286
	805	8.10471
	805.5	8.20483
	806	7.96194
	806.5	7.63602
	807	7.45253
	807.5	7.30251
	808	7.29812
	808.5	7.20592
	809	7.04823
	809.5	7.00355
	810	7.06379
	810.5	6.77896
	811	6.63547
	811.5	6.44013
	812	6.24519
	812.5	6.49648
	813	6.33861
	813.5	6.09519
	814	6.11296
	814.5	6.16703
	815	5.86908
	815.5	5.77281
	816	5.65986
	816.5	5.54051
	817	5.28913
	817.5	5.1354
	818	5.27897
	818.5	5.10113
	819	5.0492
	819.5	5.2766
	820	5.14642
	820.5	5.09886
	821	5.26495
	821.5	5.30657
	822	5.39556
	822.5	5.47662
	823	5.81082
	823.5	5.67464
	824	5.97502
	824.5	5.89768
	825	5.76735
	825.5	5.90846
	826	5.87209
	826.5	6.11312
	827	5.82835
	827.5	5.7031
	828	5.6476
	828.5	5.4659
	829	5.17064
	829.5	4.90619
	830	4.57254
	830.5	4.27626
	831	4.12148
	831.5	3.83885
	832	3.56127
	832.5	3.34783
	833	3.11906
	833.5	3.0922
	834	2.95784
	834.5	2.78524
	835	2.62133
	835.5	2.57905
	836	2.51028
	836.5	2.34171
	837	2.19087
	837.5	2.1574
	838	2.09551
	838.5	1.79966
	839	1.878
	839.5	1.86259
	840	1.73643
	840.5	1.55169
	841	1.59105
	841.5	1.48077
	842	1.40648
	842.5	1.23991
	843	1.2985
	843.5	1.18751
	844	1.11545
	844.5	1.00174
	845	0.99974
	845.5	0.90771
	846	0.93725
	846.5	0.91485
	847	0.92825
	847.5	0.83065
	848	0.73118
	848.5	0.74354
	849	0.65049
	849.5	0.57373
	850	0.54015
	850.5	0.56406
	851	0.603
	851.5	0.49451
	852	0.53562
	852.5	0.60236
	853	0.52032
	853.5	0.45686
	854	0.4432
	854.5	0.40464
	855	0.4024
	855.5	0.39277
	856	0.40673
	856.5	0.35946
	857	0.36447
	857.5	0.36257
	858	0.32193
	858.5	0.30651
	859	0.35814
	859.5	0.37034
	860	0.33704
	860.5	0.33485
	861	0.25856
	861.5	0.34053
	862	0.30739
	862.5	0.28963
	863	0.29803
	863.5	0.27065
	864	0.2671
	864.5	0.25571
	865	0.22721
	865.5	0.2237
	866	0.20775
	866.5	0.22537
	867	0.22
	867.5	0.24348
	868	0.2408
	868.5	0.15404
	869	0.21961
	869.5	0.19094
	870	0.21115
	870.5	0.27839
	871	0.13151
	871.5	0.15087
	872	0.1811
	872.5	0.17925
	873	0.18491
	873.5	0.17316
	874	0.13015
	874.5	0.14992
	875	0.15268
	875.5	0.12148
	876	0.14612
	876.5	0.15788
	877	0.15754
	877.5	0.15751
	878	0.18363
	878.5	0.14445
	879	0.15811
	879.5	0.13731
	880	0.1338
	880.5	0.15857
	881	0.12198
	881.5	0.1536
	882	0.1846
	882.5	0.13846
	883	0.13033
	883.5	0.14308
	884	0.13804
	884.5	0.10653
	885	0.11961
	885.5	0.09302
	886	0.11951
	886.5	0.10144
	887	0.15233
	887.5	0.1177
	888	0.11788
	888.5	0.14502
	889	0.12317
	889.5	0.16145
	890	0.14006
	890.5	0.16218
	891	0.14559
	891.5	0.11563
	892	0.0805
	892.5	0.10158
	893	0.10552
	893.5	0.12067
	894	0.10924
	894.5	0.08629
	895	0.11319
	895.5	0.09934
	896	0.11247
	896.5	0.12721
	897	0.11086
	897.5	0.08983
	898	0.11008
	898.5	0.16573
	899	0.14257
	899.5	0.06103
	900	0.07957
	--	--
	##### Extended Information
	[Comments]
	Sample name
	Comment
	User
	Division
	Company	MPIKG
	--	--
	[Detailed Information]
	Creation date	42870
	--	--
	Data array type	Linear data array
	Horizontal axis	Wavelength [nm]
	Vertical axis	Int.
	Start	400 nm
	End	900 nm
	Data interval	0,5 nm
	Data points	1001
	--	--
	[Measurement Information]
	Model name	FP-8300
	Serial No.	D050061450
	Ex filter holder	None
	Em filter holder	None
	--	--
	Accessory	SCE-846
	Accessory S/N	D050061450
	--	--
	Measurement date	42870
	--	--
	Parameter file	D:\PL Data\2017\Sasha\15Mai\Em_400-900nm_Ex_370nm_Exb_5nm_Emb_5nm_Rsp_50ms_Snty_Medium_ExShtOpen.fpsp
	Mode	Emission
	Ex bandwidth	5 nm
	Em bandwidth	5 nm
	Response	50 msec
	Sensitivity	Medium
	Measurement range	400 - 900 nm
	Data interval	0.5 nm
	Ex wavelength	370.0 nm
	Scan speed	500 nm/min
	Auto gain	Off
	Shutter control	Open only for measurement
	Light source	Xe lamp
	Filter	Stop scan for exchanging filter
	Blank correction	Off

## Sheet: Supplementary Figure1h
Supplementary FIgure1h	N2 sorption isotherm measured at 77 K. BET surface area
	P/P0	Volume (cm^3 g^(-1))		P/P0	Volume (cm^3 g^(-1))
Absorption	0.01058	15.5895	Desorption	0.99562	226.228
	0.05082	19.2231		0.94783	140.191
	0.10538	21.7257		0.89866	104.062
	0.15651	23.6622		0.84251	82.18
	0.20692	25.4615		0.79564	70.4988
	0.25686	27.215		0.74421	61.6026
	0.30555	28.9821		0.69834	55.7988
	0.35531	30.7947		0.64456	50.2184
	0.40577	32.7751		0.60061	46.2534
	0.45504	34.775		0.54931	42.4677
	0.50277	36.9856		0.49617	39.1002
	0.55133	39.3748		0.45153	35.2234
	0.59952	42.3954		0.3929	32.3207
	0.64808	45.5727		0.33848	30.1705
	0.70449	50.3954		0.28715	28.3137
	0.75175	55.6337		0.23569	26.4424
	0.80019	62.7353		0.18649	24.6819
	0.85632	75.295		0.13643	22.825
	0.90534	94.0351		0.08723	20.8142
	0.95266	129.923		0.03926	18.3049
	0.99562	226.228		0.0093	15.1201
	--	--		--	--
	--	--		--	--
	--	--		--	--
	--	--		--	--
	--	--		--	--
	--	--		--	--
	--	--		--	--
	--	--		--	--
	--	--		--	--
	--	--		--	--
	--	--		--	--
	--	--		--	--
	--	--		--	--
	--	--		--	--
	--	--		--	--
	--	--		--	--
	--	--		--	--
	--	--		--	--
	--	--		--	--
	--	--		--	--

## Sheet: Supplementary Figure1i
Supplementary Figure 1i	FT-IR spectrum of K-PHI
	Wavenumber (cm^(-1))	Normalized transmittance
	550.095	0.69846
	550.336	0.69756
	550.577	0.69654
	550.818	0.69522
	551.059	0.69348
	551.301	0.69135
	551.542	0.68897
	551.783	0.68656
	552.024	0.68427
	552.265	0.68217
	552.506	0.68028
	552.747	0.67857
	552.988	0.67667
	553.229	0.67495
	553.47	0.67312
	553.711	0.67141
	553.952	0.66985
	554.193	0.66874
	554.434	0.66784
	554.675	0.66666
	554.916	0.66581
	555.158	0.6648
	555.399	0.66351
	555.639	0.66196
	555.881	0.66073
	556.122	0.65968
	556.363	0.6587
	556.604	0.65771
	556.845	0.65658
	557.086	0.65531
	557.327	0.65367
	557.568	0.65205
	557.809	0.65074
	558.05	0.64998
	558.291	0.64986
	558.532	0.65015
	558.773	0.65102
	559.014	0.6516
	559.255	0.65183
	559.496	0.6516
	559.737	0.65101
	559.979	0.6503
	560.22	0.65001
	560.461	0.6497
	560.702	0.65015
	560.943	0.65105
	561.184	0.65223
	561.425	0.65343
	561.666	0.65451
	561.907	0.65504
	562.148	0.65561
	562.389	0.65586
	562.63	0.65592
	562.871	0.65601
	563.112	0.65629
	563.353	0.65684
	563.595	0.65765
	563.836	0.65851
	564.077	0.65914
	564.318	0.65917
	564.559	0.65837
	564.8	0.65669
	565.041	0.65434
	565.282	0.65173
	565.523	0.64931
	565.764	0.64746
	566.005	0.64636
	566.246	0.6459
	566.487	0.64578
	566.728	0.64561
	566.969	0.64505
	567.21	0.6439
	567.451	0.64235
	567.692	0.64062
	567.933	0.63906
	568.175	0.63795
	568.416	0.63746
	568.657	0.63739
	568.898	0.63803
	569.139	0.6389
	569.38	0.63967
	569.621	0.64006
	569.862	0.63984
	570.103	0.63889
	570.344	0.63725
	570.585	0.6351
	570.826	0.63274
	571.067	0.63055
	571.308	0.62887
	571.549	0.62796
	571.79	0.62791
	572.032	0.62867
	572.273	0.63
	572.514	0.63157
	572.755	0.6331
	572.996	0.63427
	573.237	0.63484
	573.478	0.63463
	573.719	0.63356
	573.96	0.63169
	574.201	0.62921
	574.442	0.62638
	574.683	0.62358
	574.924	0.62116
	575.165	0.61939
	575.406	0.61837
	575.647	0.61799
	575.888	0.61793
	576.13	0.6178
	576.371	0.61726
	576.612	0.61612
	576.853	0.61436
	577.094	0.6121
	577.335	0.60947
	577.576	0.60657
	577.817	0.60347
	578.058	0.60022
	578.299	0.5969
	578.54	0.59367
	578.781	0.59072
	579.022	0.58828
	579.263	0.5865
	579.504	0.58541
	579.745	0.58488
	579.986	0.58468
	580.227	0.58448
	580.469	0.58401
	580.71	0.58312
	580.951	0.58179
	581.192	0.58012
	581.433	0.57822
	581.674	0.57621
	581.915	0.57415
	582.156	0.57208
	582.397	0.57004
	582.638	0.56809
	582.879	0.56626
	583.12	0.5646
	583.361	0.56309
	583.602	0.56162
	583.843	0.56004
	584.085	0.55817
	584.326	0.55596
	584.567	0.55342
	584.808	0.55074
	585.049	0.54817
	585.29	0.54596
	585.531	0.54432
	585.772	0.54336
	586.013	0.54305
	586.254	0.54324
	586.495	0.54372
	586.736	0.54418
	586.977	0.54366
	587.218	0.54254
	587.459	0.5407
	587.7	0.53811
	587.941	0.53488
	588.182	0.53127
	588.423	0.52763
	588.665	0.52439
	588.906	0.5219
	589.147	0.52029
	589.388	0.51946
	589.629	0.51909
	589.87	0.51882
	590.111	0.5183
	590.352	0.51739
	590.593	0.51617
	590.834	0.51487
	591.075	0.51371
	591.316	0.51282
	591.557	0.51213
	591.798	0.51142
	592.039	0.51042
	592.28	0.50901
	592.521	0.50724
	592.763	0.50534
	593.004	0.50364
	593.245	0.50239
	593.486	0.50171
	593.727	0.50155
	593.968	0.50173
	594.209	0.502
	594.45	0.50212
	594.691	0.50193
	594.932	0.50134
	595.173	0.50035
	595.414	0.49898
	595.655	0.49734
	595.896	0.49558
	596.137	0.4939
	596.378	0.49251
	596.62	0.49158
	596.861	0.49118
	597.102	0.4912
	597.343	0.4914
	597.584	0.49149
	597.825	0.49122
	598.066	0.4905
	598.307	0.48943
	598.548	0.48826
	598.789	0.48727
	599.03	0.4867
	599.271	0.48664
	599.512	0.48707
	599.753	0.48784
	599.994	0.48877
	600.235	0.48974
	600.476	0.49066
	600.717	0.49147
	600.958	0.49215
	601.2	0.49268
	601.441	0.49301
	601.682	0.49315
	601.923	0.49314
	602.164	0.49306
	602.405	0.49301
	602.646	0.49304
	602.887	0.49312
	603.128	0.49312
	603.369	0.49293
	603.61	0.49246
	603.851	0.49175
	604.092	0.49098
	604.333	0.4904
	604.574	0.49025
	604.815	0.49066
	605.057	0.49161
	605.298	0.49292
	605.539	0.49431
	605.78	0.49557
	606.021	0.49653
	606.262	0.49716
	606.503	0.49749
	606.744	0.49763
	606.985	0.49768
	607.226	0.49771
	607.467	0.49782
	607.708	0.49811
	607.949	0.49866
	608.19	0.49952
	608.431	0.50067
	608.672	0.50196
	608.913	0.50316
	609.154	0.50403
	609.396	0.50442
	609.637	0.50433
	609.878	0.50392
	610.119	0.50347
	610.36	0.50326
	610.601	0.50344
	610.842	0.50403
	611.083	0.50489
	611.324	0.50581
	611.565	0.50665
	611.806	0.50734
	612.047	0.50793
	612.288	0.50849
	612.529	0.50905
	612.77	0.50954
	613.011	0.50981
	613.253	0.50971
	613.494	0.50915
	613.735	0.50818
	613.976	0.50695
	614.217	0.5057
	614.458	0.50464
	614.699	0.50389
	614.94	0.50347
	615.181	0.50331
	615.422	0.50329
	615.663	0.50332
	615.904	0.50335
	616.145	0.50332
	616.386	0.50322
	616.627	0.50299
	616.868	0.50262
	617.109	0.50212
	617.351	0.50157
	617.592	0.5011
	617.833	0.50082
	618.074	0.50075
	618.315	0.50086
	618.556	0.50097
	618.797	0.50094
	619.038	0.50063
	619.279	0.50004
	619.52	0.49927
	619.761	0.49849
	620.002	0.49787
	620.243	0.49749
	620.484	0.49732
	620.725	0.49725
	620.966	0.4971
	621.207	0.49677
	621.448	0.49619
	621.69	0.49539
	621.931	0.49442
	622.172	0.49331
	622.413	0.49206
	622.654	0.49065
	622.895	0.48907
	623.136	0.48737
	623.377	0.48563
	623.618	0.48399
	623.859	0.48254
	624.1	0.48129
	624.341	0.48019
	624.582	0.4791
	624.823	0.47789
	625.064	0.47651
	625.305	0.47494
	625.547	0.47329
	625.788	0.47167
	626.029	0.47017
	626.27	0.46885
	626.511	0.46772
	626.752	0.46676
	626.993	0.46596
	627.234	0.46534
	627.475	0.46488
	627.716	0.46456
	627.957	0.46431
	628.198	0.46401
	628.439	0.46355
	628.68	0.4629
	628.921	0.46207
	629.162	0.46116
	629.403	0.46029
	629.644	0.45954
	629.885	0.45891
	630.127	0.45832
	630.368	0.45762
	630.609	0.45671
	630.85	0.45556
	631.091	0.45425
	631.332	0.45293
	631.573	0.4518
	631.814	0.45097
	632.055	0.4505
	632.296	0.45033
	632.537	0.45037
	632.778	0.4505
	633.019	0.45063
	633.26	0.45071
	633.501	0.45073
	633.742	0.45068
	633.984	0.45052
	634.225	0.45024
	634.466	0.44981
	634.707	0.44924
	634.948	0.44859
	635.189	0.44791
	635.43	0.44725
	635.671	0.44664
	635.912	0.44604
	636.153	0.4454
	636.394	0.4447
	636.635	0.44392
	636.876	0.44312
	637.117	0.44236
	637.358	0.44168
	637.599	0.4411
	637.841	0.44058
	638.082	0.44003
	638.323	0.43942
	638.564	0.43872
	638.805	0.438
	639.046	0.43731
	639.287	0.43669
	639.528	0.43615
	639.769	0.4356
	640.01	0.43495
	640.251	0.43412
	640.492	0.43307
	640.733	0.43187
	640.974	0.43063
	641.215	0.42948
	641.456	0.42852
	641.697	0.42777
	641.938	0.42721
	642.179	0.42676
	642.42	0.42635
	642.662	0.42593
	642.903	0.42548
	643.144	0.42499
	643.385	0.42445
	643.626	0.42385
	643.867	0.42315
	644.108	0.42237
	644.349	0.42154
	644.59	0.42071
	644.831	0.41995
	645.072	0.41931
	645.313	0.4188
	645.554	0.41837
	645.795	0.41795
	646.036	0.41747
	646.278	0.41692
	646.519	0.41632
	646.76	0.41573
	647.001	0.41521
	647.242	0.41477
	647.483	0.41437
	647.724	0.41395
	647.965	0.41344
	648.206	0.41278
	648.447	0.412
	648.688	0.41115
	648.929	0.41033
	649.17	0.4096
	649.411	0.40898
	649.652	0.40848
	649.893	0.40804
	650.134	0.40765
	650.375	0.40727
	650.617	0.4069
	650.858	0.40655
	651.099	0.4062
	651.34	0.40581
	651.581	0.40534
	651.822	0.40477
	652.063	0.40409
	652.304	0.40336
	652.545	0.40264
	652.786	0.402
	653.027	0.40149
	653.268	0.40109
	653.509	0.40077
	653.75	0.40047
	653.991	0.40016
	654.232	0.39982
	654.473	0.39947
	654.715	0.39915
	654.956	0.39887
	655.197	0.39863
	655.438	0.39841
	655.679	0.39818
	655.92	0.39791
	656.161	0.39762
	656.402	0.39732
	656.643	0.39703
	656.884	0.39677
	657.125	0.39651
	657.366	0.39626
	657.607	0.39597
	657.848	0.39567
	658.089	0.39538
	658.33	0.39513
	658.572	0.39496
	658.812	0.39488
	659.054	0.39484
	659.295	0.39482
	659.536	0.39474
	659.777	0.39461
	660.018	0.39443
	660.259	0.39425
	660.5	0.39412
	660.741	0.39404
	660.982	0.394
	661.223	0.39396
	661.464	0.39386
	661.705	0.39369
	661.946	0.39345
	662.187	0.3932
	662.428	0.39298
	662.669	0.39283
	662.91	0.39275
	663.152	0.3927
	663.393	0.39263
	663.634	0.39252
	663.875	0.3924
	664.116	0.3923
	664.357	0.39227
	664.598	0.39231
	664.839	0.39234
	665.08	0.39224
	665.321	0.39189
	665.562	0.39119
	665.803	0.39017
	666.044	0.38892
	666.285	0.38762
	666.526	0.38641
	666.768	0.38545
	667.009	0.38491
	667.25	0.38495
	667.491	0.38571
	667.732	0.38687
	667.973	0.38738
	668.214	0.38668
	668.455	0.38607
	668.696	0.38617
	668.937	0.38618
	669.178	0.38585
	669.419	0.3854
	669.66	0.3851
	669.901	0.38504
	670.142	0.38522
	670.383	0.38552
	670.624	0.38585
	670.865	0.3861
	671.106	0.38623
	671.347	0.38626
	671.589	0.3862
	671.83	0.3861
	672.071	0.38598
	672.312	0.38585
	672.553	0.38568
	672.794	0.38548
	673.035	0.38524
	673.276	0.38497
	673.517	0.3847
	673.758	0.38445
	673.999	0.38422
	674.24	0.38401
	674.481	0.38381
	674.722	0.38359
	674.963	0.38337
	675.205	0.38315
	675.446	0.38297
	675.687	0.38282
	675.928	0.38271
	676.169	0.38262
	676.41	0.38252
	676.651	0.38239
	676.892	0.38223
	677.133	0.38206
	677.374	0.38191
	677.615	0.38181
	677.856	0.38179
	678.097	0.38183
	678.338	0.3819
	678.579	0.38196
	678.82	0.38199
	679.061	0.38196
	679.303	0.38189
	679.544	0.3818
	679.785	0.38171
	680.026	0.38163
	680.267	0.38157
	680.508	0.38153
	680.749	0.38149
	680.99	0.38144
	681.231	0.3814
	681.472	0.38135
	681.713	0.38128
	681.954	0.38119
	682.195	0.38106
	682.436	0.38089
	682.677	0.38069
	682.918	0.38048
	683.159	0.3803
	683.4	0.38015
	683.641	0.38007
	683.883	0.38004
	684.124	0.38003
	684.365	0.38004
	684.606	0.38003
	684.847	0.38
	685.088	0.37995
	685.329	0.37989
	685.57	0.37983
	685.811	0.37978
	686.052	0.37974
	686.293	0.37971
	686.534	0.37969
	686.775	0.37967
	687.016	0.37967
	687.257	0.37968
	687.499	0.3797
	687.74	0.37971
	687.981	0.37971
	688.222	0.37967
	688.463	0.37961
	688.704	0.37952
	688.945	0.37941
	689.186	0.37929
	689.427	0.37915
	689.668	0.379
	689.909	0.37883
	690.15	0.37865
	690.391	0.37847
	690.632	0.37833
	690.873	0.37823
	691.114	0.37816
	691.355	0.37812
	691.596	0.37807
	691.837	0.37795
	692.079	0.37776
	692.32	0.37749
	692.561	0.37718
	692.802	0.37686
	693.043	0.37659
	693.284	0.37639
	693.525	0.37625
	693.766	0.37615
	694.007	0.37608
	694.248	0.376
	694.489	0.37592
	694.73	0.37584
	694.971	0.37577
	695.212	0.3757
	695.453	0.37564
	695.694	0.37558
	695.936	0.37553
	696.177	0.37548
	696.418	0.37546
	696.659	0.37551
	696.9	0.37564
	697.141	0.37584
	697.382	0.3761
	697.623	0.37638
	697.864	0.37664
	698.105	0.37687
	698.346	0.37707
	698.587	0.37726
	698.828	0.37746
	699.069	0.37769
	699.31	0.37794
	699.551	0.3782
	699.793	0.37845
	700.034	0.37865
	700.274	0.37879
	700.516	0.37889
	700.757	0.37893
	700.998	0.37894
	701.239	0.3789
	701.48	0.37882
	701.721	0.37871
	701.962	0.3786
	702.203	0.37849
	702.444	0.37842
	702.685	0.37841
	702.926	0.37843
	703.167	0.37846
	703.408	0.37846
	703.649	0.37841
	703.89	0.3783
	704.131	0.37814
	704.373	0.37796
	704.614	0.37778
	704.855	0.37761
	705.096	0.37743
	705.337	0.3772
	705.578	0.37688
	705.819	0.37647
	706.06	0.37596
	706.301	0.37541
	706.542	0.37484
	706.783	0.3743
	707.024	0.37382
	707.265	0.37338
	707.506	0.37298
	707.747	0.3726
	707.988	0.37222
	708.23	0.37185
	708.471	0.3715
	708.712	0.37114
	708.953	0.37078
	709.194	0.37039
	709.435	0.36997
	709.676	0.36951
	709.917	0.36902
	710.158	0.36855
	710.399	0.36812
	710.64	0.36774
	710.881	0.36742
	711.122	0.36714
	711.363	0.36688
	711.604	0.3666
	711.845	0.36631
	712.086	0.36602
	712.327	0.36575
	712.568	0.3655
	712.81	0.36529
	713.051	0.36512
	713.292	0.36497
	713.533	0.36485
	713.774	0.36475
	714.015	0.36469
	714.256	0.36468
	714.497	0.36471
	714.738	0.36476
	714.979	0.36481
	715.22	0.36483
	715.461	0.36481
	715.702	0.36478
	715.943	0.36476
	716.184	0.36479
	716.426	0.36491
	716.667	0.36513
	716.908	0.36545
	717.149	0.36586
	717.39	0.36632
	717.631	0.36682
	717.872	0.36734
	718.113	0.36788
	718.354	0.36841
	718.595	0.36891
	718.836	0.36935
	719.077	0.36974
	719.318	0.37006
	719.559	0.37037
	719.8	0.3707
	720.041	0.37111
	720.282	0.37162
	720.523	0.37223
	720.764	0.37286
	721.006	0.37346
	721.247	0.37394
	721.488	0.37429
	721.729	0.37451
	721.97	0.37462
	722.211	0.37466
	722.452	0.37466
	722.693	0.37462
	722.934	0.37456
	723.175	0.37447
	723.416	0.37435
	723.657	0.37422
	723.898	0.37408
	724.139	0.37394
	724.38	0.3738
	724.621	0.37366
	724.862	0.37349
	725.104	0.3733
	725.345	0.37308
	725.586	0.37284
	725.827	0.3726
	726.068	0.37236
	726.309	0.37211
	726.55	0.37185
	726.791	0.37156
	727.032	0.37124
	727.273	0.37089
	727.514	0.37053
	727.755	0.37018
	727.996	0.36984
	728.237	0.3695
	728.478	0.36915
	728.72	0.36875
	728.961	0.36829
	729.202	0.36777
	729.443	0.36718
	729.684	0.36654
	729.925	0.36588
	730.166	0.36521
	730.407	0.36453
	730.648	0.36384
	730.889	0.36315
	731.13	0.36245
	731.371	0.36175
	731.612	0.36106
	731.853	0.36038
	732.094	0.35969
	732.335	0.35899
	732.576	0.35826
	732.817	0.3575
	733.058	0.35672
	733.3	0.35594
	733.541	0.35517
	733.782	0.3544
	734.023	0.35364
	734.264	0.35285
	734.505	0.35204
	734.746	0.35118
	734.987	0.3503
	735.228	0.34941
	735.469	0.34854
	735.71	0.3477
	735.951	0.3469
	736.192	0.34612
	736.433	0.34535
	736.674	0.34459
	736.915	0.34385
	737.157	0.34312
	737.398	0.34244
	737.639	0.34181
	737.88	0.34122
	738.121	0.34065
	738.362	0.34008
	738.603	0.3395
	738.844	0.33892
	739.085	0.33836
	739.326	0.33785
	739.567	0.3374
	739.808	0.33703
	740.049	0.33672
	740.29	0.33646
	740.531	0.33622
	740.772	0.33599
	741.013	0.33577
	741.255	0.33555
	741.495	0.33535
	741.737	0.33515
	741.978	0.33496
	742.219	0.33477
	742.46	0.33459
	742.701	0.33443
	742.942	0.33432
	743.183	0.3343
	743.424	0.33437
	743.665	0.33454
	743.906	0.33481
	744.147	0.33516
	744.388	0.33557
	744.629	0.33601
	744.87	0.3365
	745.111	0.33701
	745.352	0.33756
	745.593	0.33812
	745.835	0.33868
	746.076	0.33922
	746.317	0.33972
	746.558	0.34018
	746.799	0.3406
	747.04	0.34098
	747.281	0.34132
	747.522	0.34162
	747.763	0.34187
	748.004	0.34206
	748.245	0.34219
	748.486	0.34226
	748.727	0.3423
	748.968	0.34233
	749.209	0.34234
	749.45	0.34235
	749.692	0.34234
	749.933	0.3423
	750.174	0.34221
	750.415	0.34206
	750.656	0.34188
	750.897	0.34167
	751.138	0.34144
	751.379	0.3412
	751.62	0.34095
	751.861	0.34069
	752.102	0.34043
	752.343	0.34017
	752.584	0.33991
	752.825	0.33967
	753.066	0.33944
	753.307	0.33922
	753.548	0.33901
	753.79	0.33881
	754.031	0.3386
	754.272	0.33842
	754.513	0.33827
	754.754	0.33818
	754.995	0.33815
	755.236	0.33818
	755.477	0.33827
	755.718	0.33841
	755.959	0.33861
	756.2	0.33885
	756.441	0.33915
	756.682	0.33952
	756.923	0.33995
	757.164	0.34043
	757.405	0.34095
	757.646	0.34149
	757.888	0.34204
	758.129	0.3426
	758.37	0.34317
	758.611	0.34375
	758.852	0.34432
	759.093	0.34487
	759.334	0.34537
	759.575	0.34581
	759.816	0.34618
	760.057	0.34648
	760.298	0.34674
	760.539	0.34697
	760.78	0.34718
	761.021	0.34737
	761.262	0.34754
	761.503	0.34769
	761.744	0.3478
	761.986	0.3479
	762.227	0.34798
	762.468	0.34804
	762.709	0.34808
	762.95	0.34808
	763.191	0.34803
	763.432	0.34791
	763.673	0.34773
	763.914	0.34749
	764.155	0.34723
	764.396	0.34696
	764.637	0.34669
	764.878	0.34644
	765.119	0.3462
	765.36	0.34595
	765.601	0.34569
	765.842	0.34544
	766.083	0.3452
	766.325	0.34498
	766.566	0.34478
	766.807	0.34459
	767.048	0.34439
	767.289	0.34416
	767.53	0.34391
	767.771	0.34363
	768.012	0.34334
	768.253	0.34306
	768.494	0.3428
	768.735	0.34256
	768.976	0.34235
	769.217	0.34214
	769.458	0.34196
	769.699	0.3418
	769.94	0.3417
	770.182	0.34166
	770.423	0.3417
	770.664	0.3418
	770.905	0.34194
	771.146	0.34208
	771.387	0.34222
	771.628	0.34236
	771.869	0.34249
	772.11	0.34265
	772.351	0.34284
	772.592	0.34308
	772.833	0.34335
	773.074	0.34366
	773.315	0.34398
	773.556	0.34431
	773.797	0.34463
	774.038	0.34495
	774.279	0.34525
	774.52	0.34553
	774.762	0.34576
	775.003	0.34594
	775.244	0.34607
	775.485	0.34617
	775.726	0.34624
	775.967	0.3463
	776.208	0.34635
	776.449	0.34638
	776.69	0.34638
	776.931	0.34632
	777.172	0.3462
	777.413	0.34602
	777.654	0.34582
	777.895	0.34559
	778.136	0.34536
	778.377	0.34511
	778.619	0.34482
	778.86	0.34448
	779.101	0.34407
	779.342	0.34358
	779.583	0.34301
	779.824	0.34239
	780.065	0.34173
	780.306	0.34104
	780.547	0.34031
	780.788	0.33956
	781.029	0.33877
	781.27	0.33796
	781.511	0.33714
	781.752	0.33631
	781.993	0.33548
	782.234	0.33464
	782.476	0.33376
	782.717	0.33284
	782.958	0.33185
	783.199	0.3308
	783.44	0.32969
	783.681	0.32854
	783.922	0.32737
	784.163	0.32617
	784.404	0.32495
	784.645	0.32369
	784.886	0.32241
	785.127	0.32108
	785.368	0.31971
	785.609	0.31831
	785.85	0.31687
	786.091	0.3154
	786.332	0.31388
	786.573	0.31231
	786.814	0.3107
	787.056	0.30905
	787.297	0.30737
	787.538	0.30566
	787.779	0.30391
	788.02	0.3021
	788.261	0.30021
	788.502	0.29821
	788.743	0.29609
	788.984	0.29384
	789.225	0.29148
	789.466	0.28902
	789.707	0.28648
	789.948	0.28386
	790.189	0.28115
	790.43	0.27835
	790.671	0.27546
	790.913	0.27246
	791.154	0.26935
	791.395	0.26613
	791.636	0.2628
	791.877	0.25934
	792.118	0.25575
	792.359	0.25204
	792.6	0.24822
	792.841	0.24429
	793.082	0.24027
	793.323	0.23617
	793.564	0.23198
	793.805	0.22769
	794.046	0.22327
	794.287	0.21874
	794.528	0.21412
	794.769	0.20946
	795.01	0.20481
	795.252	0.20024
	795.493	0.19576
	795.734	0.19142
	795.975	0.18724
	796.216	0.18323
	796.457	0.17943
	796.698	0.17591
	796.939	0.17274
	797.18	0.16998
	797.421	0.16768
	797.662	0.16587
	797.903	0.16453
	798.144	0.16365
	798.385	0.16323
	798.626	0.16327
	798.867	0.16379
	799.109	0.16481
	799.35	0.16638
	799.591	0.16851
	799.832	0.1712
	800.073	0.17446
	800.314	0.1783
	800.555	0.1827
	800.796	0.18765
	801.037	0.19311
	801.278	0.19904
	801.519	0.20536
	801.76	0.212
	802.001	0.21889
	802.242	0.22598
	802.483	0.23323
	802.724	0.24064
	802.966	0.24818
	803.207	0.25583
	803.447	0.26354
	803.689	0.27126
	803.93	0.27895
	804.171	0.28658
	804.412	0.29414
	804.653	0.30162
	804.894	0.30902
	805.135	0.31634
	805.376	0.32358
	805.617	0.3307
	805.858	0.33769
	806.099	0.34455
	806.34	0.35128
	806.581	0.3579
	806.822	0.36442
	807.063	0.37085
	807.304	0.37719
	807.545	0.38342
	807.787	0.38952
	808.028	0.39549
	808.269	0.40131
	808.51	0.40696
	808.751	0.41245
	808.992	0.41774
	809.233	0.42283
	809.474	0.42769
	809.715	0.43233
	809.956	0.43673
	810.197	0.44092
	810.438	0.44492
	810.679	0.44874
	810.92	0.45241
	811.161	0.45591
	811.403	0.45925
	811.644	0.46242
	811.885	0.4654
	812.126	0.4682
	812.367	0.47082
	812.608	0.47324
	812.849	0.4755
	813.09	0.47758
	813.331	0.47951
	813.572	0.48131
	813.813	0.48299
	814.054	0.48459
	814.295	0.48612
	814.536	0.4876
	814.777	0.48904
	815.018	0.49043
	815.259	0.49178
	815.5	0.4931
	815.741	0.49439
	815.982	0.4957
	816.224	0.49702
	816.465	0.49836
	816.706	0.49973
	816.947	0.5011
	817.188	0.50245
	817.429	0.50376
	817.67	0.50503
	817.911	0.50626
	818.152	0.50745
	818.393	0.50862
	818.634	0.50976
	818.875	0.51084
	819.116	0.51186
	819.357	0.51278
	819.598	0.5136
	819.84	0.5143
	820.081	0.51491
	820.322	0.51541
	820.563	0.51581
	820.804	0.51611
	821.045	0.51629
	821.286	0.51637
	821.527	0.51633
	821.768	0.51618
	822.009	0.51595
	822.25	0.51564
	822.491	0.51528
	822.732	0.51489
	822.973	0.51446
	823.214	0.51402
	823.455	0.51356
	823.696	0.5131
	823.938	0.51264
	824.179	0.51216
	824.42	0.51166
	824.661	0.51111
	824.902	0.5105
	825.143	0.50982
	825.384	0.50909
	825.625	0.50832
	825.866	0.50754
	826.107	0.50678
	826.348	0.50604
	826.589	0.50534
	826.83	0.50465
	827.071	0.50397
	827.312	0.50329
	827.553	0.5026
	827.794	0.50192
	828.035	0.50125
	828.277	0.50059
	828.518	0.49994
	828.759	0.4993
	829	0.49865
	829.241	0.49799
	829.482	0.49731
	829.723	0.49661
	829.964	0.49589
	830.205	0.49516
	830.446	0.49441
	830.687	0.49366
	830.928	0.49289
	831.169	0.49211
	831.41	0.49134
	831.651	0.49057
	831.893	0.48981
	832.134	0.48905
	832.375	0.48829
	832.616	0.48752
	832.857	0.48674
	833.098	0.48596
	833.339	0.48518
	833.58	0.48442
	833.821	0.48368
	834.062	0.48295
	834.303	0.48224
	834.544	0.48153
	834.785	0.48082
	835.026	0.48012
	835.267	0.47944
	835.508	0.47878
	835.749	0.47814
	835.99	0.47753
	836.231	0.47692
	836.472	0.4763
	836.714	0.47567
	836.955	0.47504
	837.196	0.47442
	837.437	0.47382
	837.678	0.47324
	837.919	0.47268
	838.16	0.47211
	838.401	0.47152
	838.642	0.47088
	838.883	0.47019
	839.124	0.46948
	839.365	0.46875
	839.606	0.46805
	839.847	0.46737
	840.088	0.46673
	840.33	0.46611
	840.571	0.46549
	840.812	0.46488
	841.053	0.46427
	841.294	0.46367
	841.535	0.46308
	841.776	0.46251
	842.017	0.46195
	842.258	0.46141
	842.499	0.46085
	842.74	0.46028
	842.981	0.45969
	843.222	0.45907
	843.463	0.45842
	843.704	0.45773
	843.945	0.45701
	844.186	0.45625
	844.428	0.45546
	844.668	0.45464
	844.909	0.45381
	845.151	0.45298
	845.392	0.45216
	845.633	0.45138
	845.874	0.45063
	846.115	0.44994
	846.356	0.44931
	846.597	0.44879
	846.838	0.44839
	847.079	0.44812
	847.32	0.44801
	847.561	0.44801
	847.802	0.44809
	848.043	0.44821
	848.284	0.44831
	848.525	0.44837
	848.766	0.44837
	849.008	0.44831
	849.249	0.44819
	849.49	0.44802
	849.731	0.4478
	849.972	0.44753
	850.213	0.4472
	850.454	0.44681
	850.695	0.44638
	850.936	0.44591
	851.177	0.44544
	851.418	0.44496
	851.659	0.4445
	851.9	0.44406
	852.141	0.44363
	852.382	0.44323
	852.623	0.44283
	852.865	0.44244
	853.106	0.44204
	853.347	0.44161
	853.588	0.44114
	853.829	0.44062
	854.07	0.44005
	854.311	0.43944
	854.552	0.43881
	854.793	0.4382
	855.034	0.43762
	855.275	0.43708
	855.516	0.43659
	855.757	0.43613
	855.998	0.4357
	856.239	0.43528
	856.48	0.43487
	856.721	0.43446
	856.962	0.43405
	857.204	0.43364
	857.445	0.4332
	857.686	0.43275
	857.927	0.43227
	858.168	0.43178
	858.409	0.43129
	858.65	0.43081
	858.891	0.43037
	859.132	0.42995
	859.373	0.42956
	859.614	0.42917
	859.855	0.42877
	860.096	0.42836
	860.337	0.42793
	860.578	0.42749
	860.819	0.42705
	861.061	0.42663
	861.302	0.42622
	861.543	0.42585
	861.784	0.42549
	862.025	0.42516
	862.266	0.42484
	862.507	0.42452
	862.748	0.42419
	862.989	0.42385
	863.23	0.42348
	863.471	0.42309
	863.712	0.42268
	863.953	0.42227
	864.194	0.42185
	864.435	0.42146
	864.676	0.42108
	864.917	0.42072
	865.158	0.42036
	865.399	0.42
	865.641	0.41963
	865.882	0.41928
	866.123	0.41895
	866.364	0.41866
	866.605	0.4184
	866.846	0.41818
	867.087	0.41796
	867.328	0.41773
	867.569	0.41748
	867.81	0.4172
	868.051	0.41688
	868.292	0.41656
	868.533	0.41622
	868.774	0.41589
	869.015	0.41555
	869.256	0.41522
	869.498	0.41487
	869.739	0.41453
	869.98	0.4142
	870.221	0.41389
	870.462	0.41358
	870.703	0.41329
	870.944	0.41299
	871.185	0.41267
	871.426	0.41232
	871.667	0.41194
	871.908	0.41155
	872.149	0.41116
	872.39	0.41078
	872.631	0.4104
	872.872	0.41004
	873.113	0.40968
	873.355	0.40932
	873.596	0.40896
	873.837	0.40858
	874.078	0.4082
	874.319	0.40782
	874.56	0.40742
	874.801	0.40703
	875.042	0.40663
	875.283	0.40624
	875.524	0.40587
	875.765	0.40555
	876.006	0.40527
	876.247	0.40503
	876.488	0.40482
	876.729	0.40459
	876.97	0.40433
	877.211	0.40403
	877.452	0.40367
	877.693	0.40328
	877.935	0.40287
	878.176	0.40247
	878.417	0.40209
	878.658	0.40173
	878.899	0.40138
	879.14	0.40104
	879.381	0.4007
	879.622	0.40037
	879.863	0.40005
	880.104	0.39975
	880.345	0.39944
	880.586	0.39914
	880.827	0.39884
	881.068	0.39853
	881.309	0.39822
	881.55	0.39791
	881.792	0.39762
	882.033	0.39733
	882.274	0.39704
	882.515	0.39672
	882.756	0.39639
	882.997	0.39602
	883.238	0.39563
	883.479	0.39525
	883.72	0.39488
	883.961	0.39453
	884.202	0.3942
	884.443	0.39387
	884.684	0.39353
	884.925	0.39316
	885.166	0.39277
	885.407	0.39236
	885.648	0.39195
	885.889	0.39156
	886.131	0.39117
	886.372	0.3908
	886.613	0.39042
	886.854	0.39004
	887.095	0.38964
	887.336	0.38923
	887.577	0.38882
	887.818	0.38842
	888.059	0.38803
	888.3	0.38763
	888.541	0.38724
	888.782	0.38682
	889.023	0.3864
	889.264	0.38598
	889.505	0.38557
	889.746	0.38517
	889.987	0.3848
	890.229	0.38444
	890.47	0.3841
	890.711	0.38376
	890.952	0.38343
	891.193	0.3831
	891.434	0.38276
	891.675	0.3824
	891.916	0.38202
	892.157	0.3816
	892.398	0.38114
	892.639	0.38065
	892.88	0.38014
	893.121	0.37963
	893.362	0.37913
	893.603	0.37865
	893.844	0.37816
	894.085	0.37766
	894.327	0.37714
	894.568	0.37659
	894.809	0.37602
	895.05	0.37545
	895.291	0.3749
	895.532	0.37436
	895.773	0.37384
	896.014	0.37331
	896.255	0.37276
	896.496	0.37219
	896.737	0.3716
	896.978	0.371
	897.219	0.37041
	897.46	0.36984
	897.701	0.36927
	897.942	0.36868
	898.183	0.36805
	898.425	0.36738
	898.666	0.36666
	898.907	0.3659
	899.148	0.36511
	899.389	0.36433
	899.63	0.36356
	899.871	0.3628
	900.112	0.36206
	900.353	0.36132
	900.594	0.3606
	900.835	0.35989
	901.076	0.35919
	901.317	0.3585
	901.558	0.35781
	901.799	0.35709
	902.04	0.35634
	902.282	0.35555
	902.523	0.35471
	902.764	0.35385
	903.005	0.35296
	903.246	0.35207
	903.487	0.35115
	903.728	0.35021
	903.969	0.34924
	904.21	0.34821
	904.451	0.34716
	904.692	0.34609
	904.933	0.34503
	905.174	0.34397
	905.415	0.34293
	905.656	0.34188
	905.897	0.34081
	906.138	0.33971
	906.38	0.33857
	906.62	0.33741
	906.862	0.33624
	907.103	0.33507
	907.344	0.33391
	907.585	0.33274
	907.826	0.33155
	908.067	0.33033
	908.308	0.32909
	908.549	0.32781
	908.79	0.32653
	909.031	0.32526
	909.272	0.32399
	909.513	0.32272
	909.754	0.32144
	909.995	0.32015
	910.236	0.31886
	910.477	0.31757
	910.718	0.3163
	910.96	0.31507
	911.201	0.31389
	911.442	0.31276
	911.683	0.31168
	911.924	0.31065
	912.165	0.30968
	912.406	0.30877
	912.647	0.30796
	912.888	0.30726
	913.129	0.30667
	913.37	0.3062
	913.611	0.30585
	913.852	0.30561
	914.093	0.30549
	914.334	0.30552
	914.575	0.30571
	914.817	0.30608
	915.058	0.30664
	915.299	0.3074
	915.54	0.30837
	915.781	0.30954
	916.022	0.31094
	916.263	0.31256
	916.504	0.31442
	916.745	0.31652
	916.986	0.31884
	917.227	0.32136
	917.468	0.32407
	917.709	0.32693
	917.95	0.32995
	918.191	0.33313
	918.432	0.33646
	918.673	0.33993
	918.914	0.34352
	919.155	0.34719
	919.397	0.35088
	919.638	0.35455
	919.879	0.35815
	920.12	0.36164
	920.361	0.365
	920.602	0.36822
	920.843	0.37127
	921.084	0.37415
	921.325	0.37683
	921.566	0.37929
	921.807	0.38152
	922.048	0.3835
	922.289	0.38525
	922.53	0.38678
	922.771	0.3881
	923.013	0.38923
	923.254	0.39019
	923.495	0.39098
	923.736	0.39162
	923.977	0.39212
	924.218	0.39248
	924.459	0.39272
	924.7	0.39284
	924.941	0.39285
	925.182	0.39275
	925.423	0.39257
	925.664	0.3923
	925.905	0.39196
	926.146	0.39154
	926.387	0.39106
	926.628	0.39052
	926.869	0.3899
	927.111	0.38923
	927.352	0.38852
	927.593	0.38777
	927.834	0.38701
	928.075	0.38626
	928.316	0.38551
	928.557	0.38478
	928.798	0.38404
	929.039	0.38329
	929.28	0.38254
	929.521	0.38178
	929.762	0.38101
	930.003	0.38023
	930.244	0.37945
	930.485	0.37866
	930.726	0.37785
	930.967	0.37702
	931.208	0.37618
	931.449	0.37533
	931.691	0.37449
	931.932	0.37366
	932.173	0.37285
	932.414	0.37204
	932.655	0.37124
	932.896	0.37042
	933.137	0.36958
	933.378	0.36874
	933.619	0.36789
	933.86	0.36705
	934.101	0.36623
	934.342	0.36543
	934.583	0.36462
	934.824	0.36383
	935.065	0.36302
	935.307	0.36223
	935.548	0.36144
	935.789	0.36066
	936.03	0.35988
	936.271	0.3591
	936.512	0.3583
	936.753	0.35746
	936.994	0.3566
	937.235	0.35572
	937.476	0.35483
	937.717	0.35397
	937.958	0.35313
	938.199	0.35232
	938.44	0.35152
	938.681	0.35073
	938.922	0.34993
	939.163	0.34912
	939.404	0.34832
	939.645	0.34753
	939.887	0.34675
	940.128	0.34598
	940.369	0.3452
	940.61	0.34441
	940.851	0.34359
	941.092	0.34275
	941.333	0.34189
	941.574	0.34104
	941.815	0.3402
	942.056	0.33937
	942.297	0.33854
	942.538	0.3377
	942.779	0.33686
	943.02	0.336
	943.261	0.33514
	943.502	0.33428
	943.744	0.33343
	943.985	0.33258
	944.226	0.33173
	944.467	0.33087
	944.708	0.33001
	944.949	0.32914
	945.19	0.32827
	945.431	0.32742
	945.672	0.32658
	945.913	0.32575
	946.154	0.32491
	946.395	0.32406
	946.636	0.32319
	946.877	0.32228
	947.118	0.32135
	947.359	0.3204
	947.601	0.31945
	947.841	0.31848
	948.082	0.31751
	948.324	0.31654
	948.565	0.31556
	948.806	0.31458
	949.047	0.31361
	949.288	0.31265
	949.529	0.31169
	949.77	0.31073
	950.011	0.30974
	950.252	0.30873
	950.493	0.3077
	950.734	0.30665
	950.975	0.3056
	951.216	0.30455
	951.457	0.30352
	951.698	0.30248
	951.939	0.30143
	952.181	0.30036
	952.422	0.29926
	952.663	0.29814
	952.904	0.29702
	953.145	0.29591
	953.386	0.29482
	953.627	0.29375
	953.868	0.2927
	954.109	0.29166
	954.35	0.29062
	954.591	0.28958
	954.832	0.28855
	955.073	0.28755
	955.314	0.28657
	955.555	0.28561
	955.796	0.28468
	956.038	0.28376
	956.279	0.28284
	956.52	0.28194
	956.761	0.28106
	957.002	0.28021
	957.243	0.27939
	957.484	0.27861
	957.725	0.27786
	957.966	0.27711
	958.207	0.27636
	958.448	0.27562
	958.689	0.27488
	958.93	0.27416
	959.171	0.27345
	959.412	0.27278
	959.653	0.27213
	959.894	0.27151
	960.135	0.2709
	960.376	0.27031
	960.618	0.26973
	960.859	0.26916
	961.1	0.26861
	961.341	0.26805
	961.582	0.26749
	961.823	0.26692
	962.064	0.26635
	962.305	0.26579
	962.546	0.26526
	962.787	0.26474
	963.028	0.26425
	963.269	0.26377
	963.51	0.26326
	963.751	0.26274
	963.992	0.26218
	964.234	0.2616
	964.475	0.26102
	964.716	0.26044
	964.957	0.25988
	965.198	0.25934
	965.439	0.2588
	965.68	0.25825
	965.921	0.25769
	966.162	0.25712
	966.403	0.25655
	966.644	0.25598
	966.885	0.25543
	967.126	0.25489
	967.367	0.25435
	967.608	0.25381
	967.849	0.25325
	968.09	0.25268
	968.331	0.2521
	968.572	0.25152
	968.814	0.25095
	969.055	0.25039
	969.296	0.24983
	969.537	0.24927
	969.778	0.24871
	970.019	0.24814
	970.26	0.24756
	970.501	0.24697
	970.742	0.24637
	970.983	0.24577
	971.224	0.24515
	971.465	0.24452
	971.706	0.24388
	971.947	0.24326
	972.188	0.24265
	972.429	0.24206
	972.67	0.2415
	972.912	0.24096
	973.153	0.2404
	973.394	0.23983
	973.635	0.23921
	973.876	0.23856
	974.117	0.23788
	974.358	0.23716
	974.599	0.23643
	974.84	0.23567
	975.081	0.23489
	975.322	0.23409
	975.563	0.23327
	975.804	0.23245
	976.045	0.23165
	976.286	0.23087
	976.528	0.23011
	976.769	0.22936
	977.01	0.2286
	977.251	0.2278
	977.492	0.22696
	977.733	0.22607
	977.974	0.22515
	978.215	0.22419
	978.456	0.22322
	978.697	0.22224
	978.938	0.22125
	979.179	0.22024
	979.42	0.21922
	979.661	0.2182
	979.902	0.21719
	980.143	0.21621
	980.384	0.21525
	980.625	0.21431
	980.866	0.21337
	981.107	0.21243
	981.349	0.21147
	981.59	0.2105
	981.831	0.20952
	982.072	0.20856
	982.313	0.20761
	982.554	0.20667
	982.795	0.20575
	983.036	0.20483
	983.277	0.2039
	983.518	0.20299
	983.759	0.20208
	984	0.2012
	984.241	0.20034
	984.482	0.1995
	984.723	0.19868
	984.965	0.19788
	985.206	0.19709
	985.447	0.19634
	985.688	0.19563
	985.929	0.19498
	986.17	0.1944
	986.411	0.19387
	986.652	0.1934
	986.893	0.19298
	987.134	0.19261
	987.375	0.1923
	987.616	0.19205
	987.857	0.19187
	988.098	0.19176
	988.339	0.19171
	988.58	0.1917
	988.821	0.19172
	989.062	0.19177
	989.303	0.19186
	989.545	0.19201
	989.786	0.19224
	990.027	0.19257
	990.268	0.193
	990.509	0.19351
	990.75	0.1941
	990.991	0.19475
	991.232	0.19545
	991.473	0.19622
	991.714	0.19704
	991.955	0.19792
	992.196	0.19885
	992.437	0.19984
	992.678	0.20087
	992.919	0.20195
	993.16	0.20308
	993.402	0.20427
	993.643	0.20553
	993.884	0.20685
	994.125	0.20824
	994.366	0.20967
	994.607	0.21115
	994.848	0.21268
	995.089	0.21424
	995.33	0.21585
	995.571	0.21752
	995.812	0.21922
	996.053	0.22096
	996.294	0.22272
	996.535	0.22448
	996.776	0.22626
	997.017	0.22807
	997.258	0.22991
	997.5	0.23181
	997.741	0.23376
	997.982	0.23575
	998.223	0.23778
	998.464	0.23982
	998.705	0.24186
	998.946	0.2439
	999.187	0.24594
	999.428	0.24799
	999.669	0.25006
	999.91	0.25214
	1000.15	0.25423
	1000.39	0.25632
	1000.63	0.2584
	1000.87	0.26048
	1001.12	0.26256
	1001.36	0.26464
	1001.6	0.26673
	1001.84	0.26882
	1002.08	0.27091
	1002.32	0.27298
	1002.56	0.27504
	1002.8	0.27708
	1003.04	0.27911
	1003.28	0.28114
	1003.53	0.28318
	1003.77	0.28521
	1004.01	0.28725
	1004.25	0.2893
	1004.49	0.29135
	1004.73	0.29342
	1004.97	0.29551
	1005.21	0.29763
	1005.45	0.29978
	1005.7	0.30193
	1005.94	0.30409
	1006.18	0.30625
	1006.42	0.30842
	1006.66	0.3106
	1006.9	0.31281
	1007.14	0.31509
	1007.38	0.31743
	1007.62	0.31985
	1007.87	0.32234
	1008.11	0.3249
	1008.35	0.32751
	1008.59	0.33019
	1008.83	0.33295
	1009.07	0.33578
	1009.31	0.33869
	1009.55	0.3417
	1009.79	0.3448
	1010.03	0.34801
	1010.28	0.35131
	1010.52	0.35471
	1010.76	0.35822
	1011	0.36184
	1011.24	0.36556
	1011.48	0.36936
	1011.72	0.37323
	1011.96	0.37714
	1012.2	0.38109
	1012.45	0.38506
	1012.69	0.38903
	1012.93	0.39298
	1013.17	0.3969
	1013.41	0.40076
	1013.65	0.40454
	1013.89	0.40822
	1014.13	0.41178
	1014.37	0.41523
	1014.62	0.41855
	1014.86	0.42175
	1015.1	0.42479
	1015.34	0.42768
	1015.58	0.43037
	1015.82	0.43285
	1016.06	0.43511
	1016.3	0.43713
	1016.54	0.43891
	1016.78	0.44045
	1017.02	0.44176
	1017.27	0.44285
	1017.51	0.44371
	1017.75	0.44436
	1017.99	0.44482
	1018.23	0.44509
	1018.47	0.44519
	1018.71	0.44514
	1018.95	0.44494
	1019.2	0.4446
	1019.44	0.44414
	1019.68	0.44354
	1019.92	0.44284
	1020.16	0.44203
	1020.4	0.44113
	1020.64	0.44016
	1020.88	0.4391
	1021.12	0.43797
	1021.36	0.43676
	1021.61	0.43548
	1021.85	0.43415
	1022.09	0.43278
	1022.33	0.43139
	1022.57	0.42999
	1022.81	0.42858
	1023.05	0.42714
	1023.29	0.42568
	1023.53	0.42419
	1023.77	0.42266
	1024.02	0.4211
	1024.26	0.41954
	1024.5	0.41799
	1024.74	0.41645
	1024.98	0.41492
	1025.22	0.41342
	1025.46	0.41192
	1025.7	0.41043
	1025.94	0.40895
	1026.18	0.40748
	1026.43	0.40603
	1026.67	0.40459
	1026.91	0.40318
	1027.15	0.40178
	1027.39	0.40039
	1027.63	0.39902
	1027.87	0.39765
	1028.11	0.3963
	1028.36	0.39497
	1028.6	0.39365
	1028.84	0.39233
	1029.08	0.39102
	1029.32	0.3897
	1029.56	0.3884
	1029.8	0.38711
	1030.04	0.38585
	1030.28	0.38463
	1030.53	0.38345
	1030.77	0.3823
	1031.01	0.38117
	1031.25	0.38003
	1031.49	0.37889
[truncated: 12,314 more rows]

[truncated: 1 more sheets: Supplementary Figure1j]
